# Supplementary material for: Divergent jejunal cis- and trans-eQTLs and their microbiome associations following a diet lacking mineral phosphorus supplements in laying hens
Source: BMC Genomics. 2026 Jun 20;27:555. doi: 10.1186/s12864-026-13096-w (PMC13283325; doi:10.1186/s12864-026-13096-w)
Supplement: Supplementary file 1 — Supplementary Material 1. [file 12864_2026_13096_MOESM1_ESM.xlsx]

## Sheet: Table S1
Divergent jejunal cis- and trans-eQTLs and their microbiome associations following a diet lacking mineral phosphorus supplements in laying hens
Yosef A. Abitew, Henry Reyer, Michael Oster, Valentin P. Haas, Markus Schmid, Vera Sommerfeld, Yi-Hsuan Chien, Amélia Camarinha-Silva, Jörn Bennewitz, Markus Rodehutscord, Klaus Wimmers, Siriluck Ponsuksili*
Supplementary Table S1: Primer sequences used in this study. (A) mRNA; (B) miRNA assays. Each table lists the target name (mRNA/miRNA), the Forward primer, and the Reverse primer used for qPCR.
A					B
	mRNA	Forward-Primer	Reverse-Primer			miRNA	Forward-Primer	Reverse-Primer
	ACAA1	GCAGAAGGGTTTCTCCTTCC	CATTCCTGGGCTGTTTTCTC			let-7b	CAGTGAGGTAGTAGGTTGTGT	GGTCCAGTTTTTTTTTTTTTTTAACCA
	ACOX2	AAATGGACATGGTCACAGCA	ACTCGTAAAGCCGCTGGTAA			let-7i-3p	GCGCAAGCTACTGCCT	GGTCCAGTTTTTTTTTTTTTTTAGCAA
	ADCY9	ACACACAGACCAACGTGCAT	CCACTGCAGAACTCCTCCTC			let-7k-5p	CGCAGTGAGGTAGTAGATTG	GGTCCAGTTTTTTTTTTTTTTTAACTATTC
	ADH1C	ATTCCAGTGCATCCCATGAT	TACTGGAAGGGGCTGTCATC			let-7l-3p	CGATGCAGCCGACTAC	GTCCAGTTTTTTTTTTTTTTTGGAAAG
	ADH1L	GGCGTGGACTACTCCTTTGA	AGGTGCGCCCACTTAGTAGA			miR-103-3p	GCAGAGCAGCATTGTACAG	GGTCCAGTTTTTTTTTTTTTTTCATAG
	ADH6	GAGTCGGCCTCTCTGTTGTC	CCTGCTGGATAGGCTTCTTG			miR-10a-5p	GCAGTACCCTGTAGATCCGA	AGGTCCAGTTTTTTTTTTTTTTTACAA
	AKR1E2	CCTTTGGCTCTCCTGACAGA	ACGGACTTGGGGATCACAAT			miR-10c-5p	CGCAGTACCCTGTAGACTC	GGTCCAGTTTTTTTTTTTTTTTACAAATTC
	ANPEP	TCAACACCGAGTTTGAGCTG	GTGCACGACCTCCTTGTTCT			miR-12243-5p	CAGTTCATCCTCCTCATCTTC	AGTTTTTTTTTTTTTTTGCAAGGAC
	AOC1	GCCCCTTCAACTTCTTCGAT	TTGTAGGAGAAGGGCTCTGG			miR-122-5p	GTGGAGTGTGACAATGGTG	AGGTCCAGTTTTTTTTTTTTTTTACAA
	AQP7	GTATCCTGGTTCTGGGCATTG	GCACCCACCACCAGTAATTTC			miR-12266-5P	GCCCCCATCGATTTGCT	GGTCCAGTTTTTTTTTTTTTTTGTAGA
	ATP2B1	CCGAGCCTCATATTCCCCTT	TCCAAACTATGTAGCGGGCT			miR-126-3p	GCAGTCGTACCGTGAGT	CAGTTTTTTTTTTTTTTTGCGCAT
	AXIN2	AGGAGCAGCTGAGCAAAAAG	GATGCCATCAATCGATCCTT			miR-130a-3p	GCAGCAGTGCAATATTAAAAGG	CAGGTCCAGTTTTTTTTTTTTTTTATG
	B4GALT1	CTCCAGAAAGCTGGAACCTG	CGTGCAGCAAAAACAACAAC			miR-130b-5p	CCTCTTTCCCTGTTGCAC	CAGGTCCAGTTTTTTTTTTTTTTTVN
	CALB1	AGCTCTTTCTTCTTCCCGTCT	ACACAGCCCAATTTCCTTCC			miR-1329-3p	GCAGCCTCGTAGCTTGA	GTCCAGTTTTTTTTTTTTTTTATATCGTG
	CALM1	GTGAGGCATTCCGAGTCTTTG	CACTTTGCAGTCATCATCTGTACG			miR-133a-3p	TGGTCCCCTTCAACCAG	GGTCCAGTTTTTTTTTTTTTTTACAG
	CD38	GAGCATTGCCAGCATCTGTA	CCTTTGTGAAAGCTGGAAGG			miR-133b	GTTGGTCCCCTTCAACC	GTCCAGTTTTTTTTTTTTTTTAGCTG
	CLDN10	GATGGGCTGGAGCTTCACTC	GGTTTTGTCTGGGACACTGTTG			miR-133c-3p	TGGTCCCCTTCAACCAG	GTCCAGTTTTTTTTTTTTTTTGCAG
	CLDN12	CTTGGAAGTCAGATTTTTGAGCTC	TCCTGGGGAAAAATGACCTTAC			miR-1388a-3p	CAGATCTCAGGTTCGTCAG	GTCCAGTTTTTTTTTTTTTTTCATGG
	CLDN2	CGCTCGTATCTCTTGCTTGG	AGAGTATGGCTGTGACGAGG			miR-1388a-5p	AGAGGACTGTCTAACCTGAG	GGTCCAGTTTTTTTTTTTTTTTCATTC
	DNMT3A	ACTTAAGTCTGCTGTCCGGA	TCCTCCCGTTCATTTCTCCC			miR-140-3p	GCCACAGGGTAGAACCAC	GGTCCAGTTTTTTTTTTTTTTTGTC
	ENPP7	TTCGAAAGCGTCAACGTCTA	AGCGTCACTGGCAGCTTTAT			miR-140-5p	GCAGAGTGGTTTTACCCTATG	GGTCCAGTTTTTTTTTTTTTTTCTAC
	ETNPPL	TGGACTGACTTGCATCCTTG	CCAGCAGAACTCAGGGTATGA			miR-142-5p	CAGCCCATAAAGTAGAAAGCA	GGTCCAGTTTTTTTTTTTTTTTGTAGT
	GLUD2	TGTGGGCTTGCATTCTATGA	TTTAGGGAAGCCCATGATTG			miR-143-3p	CAGTGAGATGAAGCACTGTAG	GTCCAGTTTTTTTTTTTTTTTCGAG
	GPT2	CTGGAAGGAAAGCAGACTGG	GAAAGCGCTGCTCGTCTTAT			miR-143-5p	GGTGCAGTGCTGCATC	CCAGTTTTTTTTTTTTTTTCCAGAG
	GSTA4L	GCAGAGCCATCCTCAGCTAC	TTCTCTGCAATTGTGGCAAG			miR-145-3p	AGGGATTCCTGGAAATACTGT	CAGGTCCAGTTTTTTTTTTTTTTTAGA
	GSTT1	TTGGAGCTTCAAGGCTCTCT	TGCATCCTTTGCTGTTTTCA			miR-1454	GCAGGTACAATGATGAGACTTTG	GTCCAGTTTTTTTTTTTTTTTGGAG
	HDAC3	CAGGTGTGTTTGCCAGAGTC	AGGAGAAGGAGCAGCAAAGT			miR-145-5p	GTCCAGTTTTCCCAGGAATC	GGTCCAGTTTTTTTTTTTTTTTAAGG
	HDAC7	ACTAACCAGAGAGCGAACCC	TCAAGGCACCTCGGTAATGT			miR-146a-3p	CCATGGGGCTCAGTTCT	GGTCCAGTTTTTTTTTTTTTTTCTG
	HMGCR	TTGCAGATGGGATGACTCGA	GAGAAGCTTTTGTAGGCGGG			miR-146a-5p	GCAGTGAGAACTGAATTCCA	GGTCCAGTTTTTTTTTTTTTTTAACC
	HMGCS1	TGGTATCTTGTGCGTGTGGA	TTGTTGCAGGGATTCTTGGC			miR-146b-3p	GCAGCCCTATGGATTCAGT	TCCAGTTTTTTTTTTTTTTTGCAGA
	IMPA1	AAATGGGGATTCACTGCTGG	CAATAGGTCGACTGCTTGCT			miR-146b-5p	GCAGTGAGAACTGAATTCCA	CCAGTTTTTTTTTTTTTTTCGCCTA
	IMPAD1	AGAGCCCCAGTTCTCCTTTC	CACACGAAATGAGACTGGGC			miR-146c-3p	GCAGAGTCCATGGTATTCAGT	GGTCCAGTTTTTTTTTTTTTTTAGAGA
	INPP5D	GGATAGAAGAGGGACCGCTC	CTCTCAGAAGTAAAGGCCGC			miR-147	GTGTGCGGAAATGCTTC	GTCCAGTTTTTTTTTTTTTTTGCAG
	INPP5J	CCCCTTCCACTTTGTGTTGG	ACACTCACCCCTCCTTTGTT			miR-148a-3p	GCAGTCAGTGCACTACAGA	GGTCCAGTTTTTTTTTTTTTTTACAAAG
	IRF1	TCCCGAGGTGATGCTCATAC	AGAGGGCCAATTAGTGCAGT			miR-150-5p	CTCCCAACCCTTGTACCA	GGTCCAGTTTTTTTTTTTTTTTCACT
	ITPK1	TTGCTGCTGAGTAGGTTGGA	TCACGCTGACACAAAACCTG			miR-16-1-3p	CAGAGTATTAACTGTGCTGCT	GGTCCAGTTTTTTTTTTTTTTTCTTCA
	MSMO1	TGTTTTGCTTGCCCAGTGTT	AAGAAGCCAGCTCCAAGGAT			miR-16-5p	CGCAGTAGCAGCACGTA	CAGTTTTTTTTTTTTTTTCGCCAA
	MTHFS	CGATCTTTCTGAGCATGCCA	GTCATCGCTAGGCTGGAGAA			miR-17-3p	AGACTGCAGTGAAGGCA	GGTCCAGTTTTTTTTTTTTTTTACAAG
	OCLN	ATGAGACCGACTACACCACG	GATTGAGGCGGTCGTTGATG			miR-17-5p-F	GCAAAGTGCTTACAGTGCAG	GGTCCAGTTTTTTTTTTTTTTTACTAC
	PAPSS2	GTGTCGTCAACCTGAGCATC	CTCCTCCTTCCTGTGCTCAA			miR-1788-5p	CAGGGCTTGTTTTCCGT	GTTTTTTTTTTTTTTTCGCAGGCA
	PEBP1	ATGAGCCCATCCTGTCCAAT	CTCCCTACTTCCCAGACAGC			miR-181b-5p	GAACATTCATTGCTGTCGGT	GTCCAGTTTTTTTTTTTTTTTCCCA
	PI4K2B	GGACCCTCAACAATGTCGTG	TTCCTGGTCTTCACTGTCCG			miR-18a-5p	GCAGTAAGGTGCATCTAGTG	GGTCCAGTTTTTTTTTTTTTTTATCTG
	PIK3C3	CTGTTAGCATGGAAAAGTAG	CTACCTTCTTAAACCAAACC			miR-190a-5p	CAGCGCAGTGATATGTTTGA	GGTCCAGTTTTTTTTTTTTTTTACCT
	PIP4K2A	TGAATGTCTCCCTCACGTCC	TCAGCACAGTTTCAGGCAAC			miR-191-3p	TGCCCTGGGATTTCGT	GGTCCAGTTTTTTTTTTTTTTTGGT
	PIP4K2B	GGACCCTCAACAATGTCGTG	TTCCTGGTCTTCACTGTCCG			miR-191-5p	CAACGGAATCCCAAAAGCA	TCCAGTTTTTTTTTTTTTTTCAGCT
	PIP5K1B	CCTTCCAAGAAACGGTGCAA	GGCGTGAACCCAGTACTTCT			miR-193b-3p	AACTGGCCCACAAAGTC	GGTCCAGTTTTTTTTTTTTTTTAAAGC
	PIP5K1C	CTGTACTGTGTGCAATCGGG	GGGGCTGGACTTCTCTTTCT			miR-194-1-3p	CAGTGGAGCTGCTGTTAC	GGTCCAGTTTTTTTTTTTTTTTGAAG
	PLA2G12B	GGCAAGCAACTGATGACAGA	TGGTACGAATGGCAGTTTGA			miR-199-3p	GCAGTACAGTAGTCTGCAC	GTCCAGTTTTTTTTTTTTTTTCCAATG
	PLA2G6	GAGCTCCATCTCTTCCGGAA	CGGAAATAAGTGGGAGCTGC			miR-199-5P	GCCCAGTGTTCAGACTAC	GTCCAGTTTTTTTTTTTTTTTGAACAG
	PLPP2	TGCATGCCCTTATCCCTATC	CCAAGCGGCTGTTAAAGTTC			miR-199b	GCAGCAGTAGTCTGCACA	GGTCCAGTTTTTTTTTTTTTTTACCAA
	PRKCA	ACAGAGCCCTTCATCAGCTC	TTCCAAACGTTTCAGGTGTG			miR-19b-3p	AGTGTGCAAATCCATGCAA	GGTCCAGTTTTTTTTTTTTTTTCAGT
	SACM1L	TAGGTTTGCTACGCCAGTGA	ACAAAGTTAGCTGCATGGCC			miR-1b-3p	CGCAGTGGAATGTTAAGAAG	GGTCCAGTTTTTTTTTTTTTTTACATAC
	SC5D	GCAATACAAGCGTGGCAGTA	GTGCCAAGAAGTCCCAGTGT			miR-203a	AGGTGAAATGTTTAGGACCAC	GGTCCAGTTTTTTTTTTTTTTTCAAG
	SGK1	CCCCAAGAGCCTGAACTTATG	AAACTGCTCTTCTGCCTTATGC			miR-20a-5p	CGCAGTAAAGTGCTTATAGTG	GTCCAGTTTTTTTTTTTTTTTCTACCT
	SLC20A1	CCCTCTTCAAGTTCGCTGTG	ATAAAGAGACGGCGGTGACA			miR-210a-3p	GCTGTGCGTGTGACA	AGTTTTTTTTTTTTTTTAGCCGCT
	SLC20A2	CACAAAACCCACTCAAGCCC	CACCCACCAAACAGTAACCG			miR-210a-5p	AGCCACTGACTAACGCA	AGGTCCAGTTTTTTTTTTTTTTTAATGT
	SLC25A1	AGACAAGGCTGGAATCCTGA	CTCGCACACGTCTCAACTGT			miR-212-5p	GCAGACCTTGGCTCTAGAC	TCCAGTTTTTTTTTTTTTTTAGTAAGCA
	SLC2A8	CTATCCTGGCTTGCAGTGGT	GGTCACCAGAAAGGCCATAA			miR-215-3p	GCAGCCTGTCATTTCTATAGG	GGTCCAGTTTTTTTTTTTTTTTATTGG
	SLC34A2	CTTGGTGTGAAGCTGCTTGT	GCCAGCAGAAGTACTCAACG			miR-215-5p	CGCAGATGACCTATGAATTGA	TCCAGTTTTTTTTTTTTTTTGTCTGT
	ST14	AGCAGACAGGACTCTAGGGA	TACTAAGGGCTGTGCTCACC			miR-2188-5p	CAGAAGGTCCAACCTCACA	GGTCCAGTTTTTTTTTTTTTTTAGGA
	ST6GALNAC1	AGAAGAAACTGAGGGCTGCT	GGAAAAGATCTCGCAGCCAG			miR-219b	AGCACAAGAATTGCGTTTG	GGTCCAGTTTTTTTTTTTTTTTGTC
	STARD4	GTGGATGGGAAGGATGGCTA	CTGTTCCACCTCTCACCAGT			miR-221-3p	GCAGAGCTACATTGTCTGCT	CAGTTTTTTTTTTTTTTTGAAACCCA
	TJP2	TCCAGAACCCCAGAAACCTC	ACCAGCAAGCCTACAGTTCT			miR-222a	CTACATCTGGCTACTGGGT	GGTCCAGTTTTTTTTTTTTTTTGAG
	TJP3	AAGGAAGCCAGTTTCAAGCG	CAATCTGCCGCACTGTATCC			miR-22-3p	GAAGCTGCCAGTTGAAGA	GGTCCAGTTTTTTTTTTTTTTTACAGT
	VDR	GAGAGGCTCAGGTTTTGCAG	CTCTCCAACCTCCCACCATT			miR-22-5p	CAGAGTTCTTCAGTGGCAAG	GGTCCAGTTTTTTTTTTTTTTTAAAGC
						miR-23a-3p	AGATCACATTGCCAGGGAT	GGTCCAGTTTTTTTTTTTTTTTGGAA
		Housekeeping genes				miR-23b-3p	AGATCACATTGCCAGGGAT	GGTCCAGTTTTTTTTTTTTTTTGGT
						miR-23c	GCAGATCACATTGCCAGTG	GTCCAGTTTTTTTTTTTTTTTGGGT
	GAPDH	TGGGAAGCTGTGGAGAGATG	GCAGGTCAGGTCAACAACAG	HK		miR-24-3p	AGTGGCTCAGTTCAGCA	GTCCAGTTTTTTTTTTTTTTTCTGTTC
	ACTB	AAGATCATTGCCCCACCTGA	CATTTGCGGTGGACAATGGA	HK		miR-26a-3p	GCAGCCTATTCTTGGTTACTTG	GTCCAGTTTTTTTTTTTTTTTCAGTG
	RPL13	CAAAAGGTTTGCTCGGACGA	TGTCTCCTTTCTTCGGTGCA	HK		miR-29a-3p	CAGTAGCACCATTTGAAATCG	GGTCCAGTTTTTTTTTTTTTTTAACC
	TBP	AAACCACTTCAGTTGCCGTG	AAAAGGGAATGTGTCTGGCA	HK		miR-29b-2-5p	AGCTGGTTTCACATGGTG	GGTCCAGTTTTTTTTTTTTTTTCTAAG
						miR-29b-3p	GTCCAGTTTTTTTTTTTTTTTCTGTTC	CAGTAGCACCATTTGAAATCAG
						miR-29c-3p	GCAGTAGCACCATTTGAAATC	AGGTCCAGTTTTTTTTTTTTTTTACC
						miR-30a-5p	GCAGTGTAAACATCCTCGAC	TCCAGTTTTTTTTTTTTTTTCTTCCA
						miR-33-3p	GCAGAATGTTCCTGCAGTG	CAGGTCCAGTTTTTTTTTTTTTTTACT
						miR-33-5p	CGCAGGTGCATTGTAGT	GTCCAGTTTTTTTTTTTTTTTGCAAT
						miR-338-5p	GCAGAACAATATCCTGGTGCT	GGTCCAGTTTTTTTTTTTTTTTACTCA
						miR-34a-5p	GCAGTGGCAGTGTCTTAG	GGTCCAGTTTTTTTTTTTTTTTAACAAC
						miR-375	AGTTTGTTCGTTCGGCTC	CAGGTCCAGTTTTTTTTTTTTTTTAAC
						miR-451	CGCAGAAACCGTTACCA	GTCCAGTTTTTTTTTTTTTTTAAACTCAG
						miR-455-5p	GTATGTGCCCTTGGACTAC	GTCCAGTTTTTTTTTTTTTTTCGATG
						miR-458a-3p	GCAGATAGCTCTTTGAATGGT	TCCAGTTTTTTTTTTTTTTTGCAGT
						miR-458a-5p	GCAGATAGCTCTTTGAATGGT	TCCAGTTTTTTTTTTTTTTTGCAGT
						miR-726-5p	TTCCGCCCGTTCTGA	GGTCCAGTTTTTTTTTTTTTTTGAG
						miR-7460-3p	CCTGACTGAGCTCTGCT	GGTCCAGTTTTTTTTTTTTTTTGAGAA
						miR-7460-5p	GATGGCAGAGCCCTCA	CAGTTTTTTTTTTTTTTTGCCTCAG
						miR-99a-5p	CAGAACCCGTAGATCCGA	TCCAGTTTTTTTTTTTTTTTCACAAGA
							Housekeeping miRNAs
						cel-miR-39-3p	GTCACCGGGTGTAAATCAG	GGTCCAGTTTTTTTTTTTTTTTCAAG	HK
						Quail-18S	CAGGTCGAGAAGACGGT	GGTCCAGTTTTTTTTTTTTTTTAGTTC	HK
						SNORD21	GGTGTGTAAATGATGGACTGC	GGTCCAGTTTTTTTTTTTTTTTAACTATG	HK

## Sheet: Table S2
Divergent jejunal cis- and trans-eQTLs and their microbiome associations following a diet lacking mineral phosphorus supplements in laying hens
Yosef A. Abitew, Henry Reyer, Michael Oster, Valentin P. Haas, Markus Schmid, Vera Sommerfeld, Yi-Hsuan Chien, Amélia Camarinha-Silva, Jörn Bennewitz, Markus Rodehutscord, Klaus Wimmers, Siriluck Ponsuksili*
Supplementary Table 2: Results from the miRNA expression Genome-Wide Association Study. Strain: The laying hen strain in which the eQTL was identified. miRNA_ID: Identifier for the microRNA. SNP_ID: Single Nucleotide Polymorphism identifier. chr: Chromosome of the SNP. pos: Genomic position of the SNP. effect_allele: The allele whose effect size (beta) is reported. other_allele: The alternative a…
		Strain	miRNA_ID	SNP_ID	chr	pos	effect_allele	other_allele	beta	se	p_wald	FDR	cis_trans	miRNA_chr	miRNA_start	miRNA_end
		LB	mir-726-5p	ss325995043	0	0	G	A	-0.353742	0.0244187	1.02e-32	1.5e-28	trans	KZ626833.1	219368	219425
		LB	mir-726-5p	rs317307567	0	0	A	G	-0.337644	0.0301882	9.86e-23	4.83e-19	trans	KZ626833.1	219368	219425
		LB	mir-726-5p	rs317902481	0	0	A	G	-0.337644	0.0301882	9.86e-23	4.83e-19	trans	KZ626833.1	219368	219425
		LB	miR-7460	rs316417999	1	81831988	A	G	0.442057	0.0602573	5.85e-12	4.3e-08	trans	13	11081542	11081563
		LB	miR-7460	rs315908051	22	3936358	G	A	0.442057	0.0602573	5.85e-12	4.3e-08	trans	13	11081542	11081563
		LB	miR-146b	rs317732566	6	24156386	G	A	0.119205	0.0169854	3.67e-11	5.4e-07	cis	6	24096323	24096427
		LB	miR-7460-3p	rs14054649	13	5373235	G	A	0.386606	0.059389	6.28e-10	1.85e-06	trans	13	11081542	11081563
		LB	miR-7460-3p	rs316801280	13	11244743	A	G	0.327833	0.0500721	5.12e-10	1.85e-06	cis	13	11081542	11081563
		LB	miR-7460-3p	rs315411711	22	3934932	A	G	0.35364	0.0541856	5.73e-10	1.85e-06	trans	13	11081542	11081563
		LB	miR-146b-3p	rs317732566	6	24156386	G	A	0.140116	0.0222959	2.12e-09	3.12e-05	cis	6	24096323	24096427
		LB	miR-146b	rs16554056	6	23993568	A	G	0.120374	0.0205713	2.04e-08	0.0001	cis	6	24096323	24096427
		LB	miR-146b	rs14583718	6	24000549	A	G	0.120374	0.0205713	2.04e-08	0.0001	cis	6	24096323	24096427
		LB	miR-146b-3p	rs16554056	6	23993568	A	G	0.138825	0.025238	1.18e-07	0.00058	cis	6	24096323	24096427
		LB	miR-146b-3p	rs14583718	6	24000549	A	G	0.138825	0.025238	1.18e-07	0.00058	cis	6	24096323	24096427
		LB	miR-7460-3p	rs317741761	13	7505752	A	G	0.29464	0.0561646	4.05e-07	0.000992	trans	13	11081542	11081563
		LB	miR-34a-5p	rs13603447	21	3556717	G	A	0.126806	0.0227016	7.79e-08	0.00114454	cis	21	3272136	3272244
		LB	miR-34a-5p	rs312561182	21	3235429	A	G	-0.102809	0.0196549	4.36e-07	0.00213429	cis	21	3272136	3272244
		LB	miR-34a-5p	rs318064141	21	3250988	A	G	-0.102809	0.0196549	4.36e-07	0.00213429	cis	21	3272136	3272244
		LB	miR-126	rs14079957	14	12995227	G	A	-0.26635	0.050618	3.75e-07	0.00551455	trans	17	8047160	8047243
		LB	miR-7460-3p	rs317821188	3	96218981	G	A	0.156906	0.0329431	3.73e-06	0.0078288	trans	13	11081542	11081563
		LB	miR-10c-5p	rs14079957	14	12995227	G	A	-0.28604	0.0552361	5.57e-07	0.00819286	trans	33	7660063	7660084
		LB	miR-219b	rs14101190	17	5307139	G	A	-0.06794	0.0137496	1.67e-06	0.0122934	cis	17	5319583	5319671
		LB	miR-219b	rs10731643	17	5322382	A	G	-0.06794	0.0137496	1.67e-06	0.0122934	cis	17	5319583	5319671
		LB	miR-455-5p	rs14079957	14	12995227	G	A	-0.239435	0.0470373	8.42e-07	0.0123768	trans	17	5073848	5073939
		LB	miR-140-3p	rs14305977	28	2521675	G	A	0.0845355	0.0172655	2.05e-06	0.0150807	trans	11	19068658	19068752
		LB	miR-140-3p	rs317137395	28	2577395	A	G	0.0845355	0.0172655	2.05e-06	0.0150807	trans	11	19068658	19068752
		LB	miR-130a-3p	rs14079957	14	12995227	G	A	-0.0927823	0.0186301	1.4e-06	0.0205741	trans	15	703569	703590
		LB	miR-10a-5p	rs14079957	14	12995227	G	A	-0.242979	0.0490968	1.61e-06	0.0237329	trans	27	6242486	6242565
		LB	miR-7460-3p	rs317051169	13	12312785	A	C	0.197741	0.0457653	2.48e-05	0.0303925	trans	13	11081542	11081563
		LB	miR-7460-3p	rs14059894	13	12323905	G	A	0.197741	0.0457653	2.48e-05	0.0303925	trans	13	11081542	11081563
		LB	miR-7460-3p	rs14059961	13	12364351	A	G	0.197741	0.0457653	2.48e-05	0.0303925	trans	13	11081542	11081563
		LB	miR-7460-3p	rs314303262	13	12449268	C	A	0.197741	0.0457653	2.48e-05	0.0303925	trans	13	11081542	11081563
		LB	miR-7460-3p	rs14417635	4	1778924	A	G	0.270299	0.0618028	1.99e-05	0.0303925	trans	13	11081542	11081563
		LB	miR-203a	rs314812482	5	50691410	G	A	0.139721	0.0286706	2.28e-06	0.0334467	cis	5	50883048	50883145
		LB	miR-2188-5p	rs314621768	13	9180980	A	G	0.270245	0.0573631	4.69e-06	0.0344528	trans	22	2948459	2948627
		LB	miR-2188-5p	rs317422705	13	9189406	G	A	0.270245	0.0573631	4.69e-06	0.0344528	trans	22	2948459	2948627
		LB	miR-210a-5p	rs14305977	28	2521675	G	A	0.0875628	0.0186058	4.79e-06	0.0352052	trans	5	16094291	16094384
		LB	miR-210a-5p	rs317137395	28	2577395	A	G	0.0875628	0.0186058	4.79e-06	0.0352052	trans	5	16094291	16094384
		LB	miR-199-5P	rs14079957	14	12995227	G	A	-0.224361	0.046157	2.41e-06	0.0353751	trans	8	5020651	5020673
		LB	miR-203a	rs14548111	5	51044935	C	A	0.129141	0.0288715	1.31e-05	0.0385707	cis	5	50883048	50883145
		LB	miR-203a	rs316581901	5	51131377	A	G	0.129141	0.0288715	1.31e-05	0.0385707	cis	5	50883048	50883145
		LB	miR-203a	rs13591538	5	51567561	G	A	0.129141	0.0288715	1.31e-05	0.0385707	cis	5	50883048	50883145
		LB	miR-203a	rs14548709	5	51606365	A	C	0.128349	0.0286123	1.24e-05	0.0385707	cis	5	50883048	50883145
		LB	miR-133b	rs14079957	14	12995227	G	A	-0.238582	0.0493416	2.7e-06	0.0396797	trans	3	107582801	107582884
		LB	miR-7460-3p	rs313879191	13	7589931	G	A	0.130311	0.0309145	3.82e-05	0.043223	trans	13	11081542	11081563
		LB	miR-7460-5p	rs314873508	5	25928651	G	A	0.358903	0.0823001	2.56e-05	0.0456564	trans	13	11081542	11081602
		LB	miR-7460-5p	rs14525349	5	25945101	G	A	0.358903	0.0823001	2.56e-05	0.0456564	trans	13	11081542	11081602
		LB	miR-7460-5p	rs14525840	5	26459843	G	A	0.358903	0.0823001	2.56e-05	0.0456564	trans	13	11081542	11081602
		LB	miR-7460-5p	rs10722587	5	29091737	A	G	0.358903	0.0823001	2.56e-05	0.0456564	trans	13	11081542	11081602
		LB	miR-7460-5p	rs14529658	5	30268245	G	A	0.358903	0.0823001	2.56e-05	0.0456564	trans	13	11081542	11081602
		LB	miR-7460-5p	rs14529882	5	30484744	A	G	0.358903	0.0823001	2.56e-05	0.0456564	trans	13	11081542	11081602
		LB	miR-7460-5p	rs317538189	5	30660125	A	G	0.358903	0.0823001	2.56e-05	0.0456564	trans	13	11081542	11081602
		LB	miR-7460-5p	rs14530072	5	30690385	G	A	0.358903	0.0823001	2.56e-05	0.0456564	trans	13	11081542	11081602
		LB	miR-7460-5p	rs16486540	5	30771334	G	A	0.358903	0.0823001	2.56e-05	0.0456564	trans	13	11081542	11081602
		LB	miR-726-5p	rs15231768	26	2727744	G	A	-0.158964	0.03561	1.36e-05	0.0462811	trans	KZ626833.1	219368	219425
		LB	miR-726-5p	rs15356150	3	51548376	G	A	0.190016	0.0428946	1.57e-05	0.0462811	trans	KZ626833.1	219368	219425
		LSL	miR-203a	rs16509924	5	50756349	A	G	-0.275716	0.0259956	4.85e-21	4.99e-17	cis	5	50883048	50883145
		LSL	miR-203a	rs314812482	5	50691410	G	A	-0.25392	0.0268833	1.13e-17	5.79e-14	cis	5	50883048	50883145
		LSL	miR-203a	rs13591106	5	50681315	G	A	0.20488	0.0229876	3.56e-16	1.22e-12	cis	5	50883048	50883145
		LSL	miR-203a	rs312758327	5	51219441	C	A	-0.188089	0.0241598	4e-13	1.03e-09	cis	5	50883048	50883145
		LSL	miR-203a	rs15728557	5	50828714	G	A	0.184538	0.0261932	3.11e-11	6.39e-08	cis	5	50883048	50883145
		LSL	miR-146b	rs431848474	6	24705864	A	C	0.302831	0.0420561	1.27e-11	1.31e-07	cis	6	24096323	24096427
		LSL	miR-146b-5p	rs15799484	6	24643623	C	A	0.189733	0.0279331	1.3e-10	6.69e-07	cis	6	24096323	24096427
		LSL	miR-146b-5p	rs16555114	6	24839074	G	A	0.189733	0.0279331	1.3e-10	6.69e-07	cis	6	24096323	24096427
		LSL	miR-146b	rs29005179	6	24347474	G	A	0.288544	0.0426058	1.46e-10	7.49e-07	cis	6	24096323	24096427
		LSL	miR-146b	rs15799484	6	24643623	C	A	0.214162	0.0325561	4.27e-10	1.1e-06	cis	6	24096323	24096427
		LSL	miR-146b	rs16555114	6	24839074	G	A	0.214162	0.0325561	4.27e-10	1.1e-06	cis	6	24096323	24096427
		LSL	miR-146b-5p	rs431848474	6	24705864	A	C	0.245314	0.0374603	5.03e-10	1.72e-06	cis	6	24096323	24096427
		LSL	miR-146b-5p	rs29005179	6	24347474	G	A	0.226601	0.0376297	8.43e-09	2.17e-05	cis	6	24096323	24096427
		LSL	miR-146b-5p	rs313568517	6	24267036	A	G	-0.118791	0.0234261	9.18e-07	0.00188882	cis	6	24096323	24096427
		LSL	miR-146b-5p	rs317732566	6	24156386	G	A	-0.114833	0.0234518	2.04e-06	0.00350113	cis	6	24096323	24096427
		LSL	miR-146b-3p	rs313568517	6	24267036	A	G	-0.131084	0.0265815	1.74e-06	0.00358629	cis	6	24096323	24096427
		LSL	miR-146b-3p	rs317732566	6	24156386	G	A	-0.128141	0.0265948	2.9e-06	0.00498015	cis	6	24096323	24096427
		LSL	miR-30a-5p	rs14122853	19	7855048	C	A	0.0900368	0.0193144	5.81e-06	0.00746619	trans	3	82345435	82345456
		LSL	miR-30a-5p	rs14122883	19	7883855	G	A	0.0900368	0.0193144	5.81e-06	0.00746619	trans	3	82345435	82345456
		LSL	miR-30a-5p	rs317287501	19	7961035	A	G	0.0900368	0.0193144	5.81e-06	0.00746619	trans	3	82345435	82345456
		LSL	miR-30a-5p	rs13575816	19	8180154	G	A	0.0953871	0.0200236	3.7e-06	0.00746619	trans	3	82345435	82345456
		LSL	miR-30a-5p	rs15050229	19	8257773	G	A	0.0953871	0.0200236	3.7e-06	0.00746619	trans	3	82345435	82345456
		LSL	miR-30a-5p	rs313601646	19	8258430	A	G	0.0953871	0.0200236	3.7e-06	0.00746619	trans	3	82345435	82345456
		LSL	miR-30a-5p	rs15050264	19	8307357	A	G	0.0953871	0.0200236	3.7e-06	0.00746619	trans	3	82345435	82345456
		LSL	miR-30a-5p	rs312650214	19	8365696	G	A	0.0953871	0.0200236	3.7e-06	0.00746619	trans	3	82345435	82345456
		LSL	miR-146b-3p	rs16554056	6	23993568	G	A	-0.114388	0.0245937	6.08e-06	0.00893737	cis	6	24096323	24096427
		LSL	miR-1788-5p	rs15394447	1	116517957	C	A	0.122774	0.0271721	1.08e-05	0.0277424	trans	7	NA	NA
		LSL	miR-1788-5p	rs15394409	1	116545391	G	A	0.122774	0.0271721	1.08e-05	0.0277424	trans	7	NA	NA
		LSL	miR-1788-5p	rs13925965	1	116565642	G	A	0.122774	0.0271721	1.08e-05	0.0277424	trans	7	NA	NA
		LSL	miR-1788-5p	rs15393762	1	116925767	A	C	0.122774	0.0271721	1.08e-05	0.0277424	trans	7	NA	NA
		LSL	miR-30a-5p	rs317380032	23	4185331	G	A	0.0834991	0.0193283	2.48e-05	0.0283771	trans	3	82345435	82345456
		LSL	miR-1788	rs15394447	1	116517957	C	A	0.124887	0.0277762	1.19e-05	0.0304971	trans	7	22354015	22354102
		LSL	miR-1788	rs15394409	1	116545391	G	A	0.124887	0.0277762	1.19e-05	0.0304971	trans	7	22354015	22354102
		LSL	miR-1788	rs13925965	1	116565642	G	A	0.124887	0.0277762	1.19e-05	0.0304971	trans	7	22354015	22354102
		LSL	miR-1788	rs15393762	1	116925767	A	C	0.124887	0.0277762	1.19e-05	0.0304971	trans	7	22354015	22354102
		LSL	miR-30a-5p	rs16190450	23	4213823	A	G	0.0816618	0.0193967	3.9e-05	0.0333887	trans	3	82345435	82345456
		LSL	miR-30a-5p	rs315515837	23	4230020	A	G	0.0816618	0.0193967	3.9e-05	0.0333887	trans	3	82345435	82345456
		LSL	miR-30a-5p	rs431877761	23	4391954	A	G	0.0816618	0.0193967	3.9e-05	0.0333887	trans	3	82345435	82345456
		LSL	miR-146b-3p	rs14584067	6	24371000	G	A	-0.176078	0.041006	2.76e-05	0.0355605	cis	6	24096323	24096427
		LSL	miR-146b-3p	rs14574797	6	12536737	A	G	0.182358	0.0436728	4.48e-05	0.0438278	trans	6	24096323	24096427
		LSL	miR-146b-3p	rs14575042	6	13227053	G	A	0.186975	0.0474984	0.000115	0.0438278	trans	6	24096323	24096427
		LSL	miR-146b-3p	rs15781649	6	13232357	G	A	0.186975	0.0474984	0.000115	0.0438278	trans	6	24096323	24096427
		LSL	miR-146b-3p	rs16543775	6	13280122	G	A	0.186975	0.0474984	0.000115	0.0438278	trans	6	24096323	24096427
		LSL	miR-146b-3p	rs15781960	6	13631214	C	A	0.186975	0.0474984	0.000115	0.0438278	trans	6	24096323	24096427
		LSL	miR-146b-3p	rs15782087	6	13726637	A	G	0.186975	0.0474984	0.000115	0.0438278	trans	6	24096323	24096427
		LSL	miR-146b-3p	rs316943360	6	13749242	A	G	0.186975	0.0474984	0.000115	0.0438278	trans	6	24096323	24096427
		LSL	miR-146b-3p	rs16544179	6	13838511	A	C	0.186975	0.0474984	0.000115	0.0438278	trans	6	24096323	24096427
		LSL	miR-146b-3p	rs15782609	6	14024369	G	A	0.186975	0.0474984	0.000115	0.0438278	trans	6	24096323	24096427
		LSL	miR-146b-3p	rs14575410	6	14040996	A	G	0.186975	0.0474984	0.000115	0.0438278	trans	6	24096323	24096427
		LSL	miR-146b-3p	rs15782878	6	14326095	A	G	0.186975	0.0474984	0.000115	0.0438278	trans	6	24096323	24096427
		LSL	miR-146b-3p	rs13566895	6	14361491	A	C	0.186975	0.0474984	0.000115	0.0438278	trans	6	24096323	24096427
		LSL	miR-146b-3p	rs13566937	6	14729507	A	G	0.186975	0.0474984	0.000115	0.0438278	trans	6	24096323	24096427
		LSL	miR-146b-3p	rs14575704	6	15109604	G	A	0.186975	0.0474984	0.000115	0.0438278	trans	6	24096323	24096427
		LSL	miR-146b-3p	rs14575798	6	15269053	A	C	0.186975	0.0474984	0.000115	0.0438278	trans	6	24096323	24096427
		LSL	miR-146b-3p	rs312931519	6	23620639	A	G	-0.208075	0.0495178	4.02e-05	0.0438278	cis	6	24096323	24096427
		LSL	miR-146b-3p	rs15803354	6	26162897	G	A	-0.118531	0.0294261	8.05e-05	0.0438278	cis	6	24096323	24096427
		LSL	miR-146b-3p	rs313479325	6	26299119	A	G	-0.121273	0.0304689	9.71e-05	0.0438278	cis	6	24096323	24096427
		LSL	miR-146b-3p	rs314410707	6	26408939	A	G	-0.121273	0.0304689	9.71e-05	0.0438278	cis	6	24096323	24096427
		Both	miR-726-5p	GGaluGA360473	0	0	G	A	-0.361943	0.0220052	1.25668e-46	2.55482e-42	trans	KZ626833.1	219368	219425
		Both	miR-726-5p	GGaluGA000712	0	0	A	G	-0.34598	0.0264602	1.09076e-32	7.39169e-29	trans	KZ626833.1	219368	219425
		Both	miR-726-5p	GGaluGA000713	0	0	A	G	-0.34598	0.0264602	1.09076e-32	7.39169e-29	trans	KZ626833.1	219368	219425
		Both	miR-203a	rs16509924	5	53079630	G	A	0.185332	0.0196088	3.06849e-19	6.23824e-15	trans	5	50883048	50883145
		Both	miR-203a	rs15728557	5	53152478	G	A	0.168893	0.0190152	2.37648e-17	2.41569e-13	trans	5	50883048	50883145
		Both	miR-203a	GGaluGA288532	5	53545174	C	A	-0.187008	0.0216385	1.40748e-16	9.53804e-13	trans	5	50883048	50883145
		Both	miR-7460-3p	rs14058862	13	10586210	G	A	0.420265	0.0507431	1.91951e-15	3.90235e-11	cis	13	11081542	11081563
		Both	miR_34a_5p	rs13603304	21	3278101	A	G	-0.153284	0.0209986	1.61201e-12	8.19303e-09	trans	21	3272136	3272244
		Both	miR_34a_5p	GGaluGA183832	21	3291489	G	A	-0.153284	0.0209986	1.61201e-12	8.19303e-09	trans	21	3272136	3272244
		Both	miR_34a_5p	rs16180021	21	3334809	G	A	-0.153284	0.0209986	1.61201e-12	8.19303e-09	trans	21	3272136	3272244
		Both	miR_34a_5p	rs16180038	21	3347642	G	A	-0.153284	0.0209986	1.61201e-12	8.19303e-09	trans	21	3272136	3272244
		Both	miR-146b-3p	GGaluGA302199	6	24705864	A	C	0.269423	0.0363889	8.1192e-13	1.65063e-08	cis	6	24096323	24096427
		Both	miR-146b-5p	GGaluGA302199	6	24705864	A	C	0.220043	0.0305127	2.86384e-12	5.82219e-08	cis	6	24096323	24096427
		Both	miR-146b-3p	rs29005179	6	24823997	G	A	0.254123	0.0363001	1.1083e-11	1.12658e-07	cis	6	24096323	24096427
		Both	miR-203a	GGaluGA288499	5	53457107	A	G	-0.151662	0.0225517	6.20783e-11	3.15513e-07	trans	5	50883048	50883145
		Both	miR-146b-5p	rs29005179	6	24823997	G	A	0.203661	0.0303803	7.07705e-11	7.19382e-07	cis	6	24096323	24096427
		Both	miR-146b-5p	GGaluGA302459	6	25194543	G	A	0.159434	0.0244171	2.0414e-10	1.38339e-06	trans	6	24096323	24096427
		Both	miR-146b-5p	rs15799484	6	25126231	C	A	0.144197	0.0222581	2.77639e-10	1.4111e-06	trans	6	24096323	24096427
		Both	miR-146b-3p	GGaluGA302459	6	25194543	G	A	0.187587	0.0290743	3.25031e-10	2.20262e-06	trans	6	24096323	24096427
		Both	miR-146b-3p	rs16554056	6	24462654	A	G	0.116362	0.0186715	1.18717e-09	6.03379e-06	cis	6	24096323	24096427
		Both	miR-146b-3p	rs15799484	6	25126231	C	A	0.163798	0.0265429	1.68985e-09	6.87094e-06	trans	6	24096323	24096427
		Both	miR-146b-5p	GGaluGA302219	6	24742358	A	G	-0.117606	0.0199788	8.45986e-09	3.43978e-05	cis	6	24096323	24096427
		Both	miR-146b-5p	rs16554841	6	25095683	G	A	0.134944	0.0234418	1.73144e-08	5.86669e-05	cis	6	24096323	24096427
		Both	miR_34a_5p	rs13603447	21	3539255	G	A	0.126879	0.0220493	1.75279e-08	7.12683e-05	trans	21	3272136	3272244
		Both	miR-146b-3p	rs16554841	6	25095683	G	A	0.1584	0.0278503	2.51926e-08	7.74855e-05	cis	6	24096323	24096427
		Both	miR-146b-3p	rs13579089	6	25191737	G	A	0.130294	0.0229514	2.66797e-08	7.74855e-05	trans	6	24096323	24096427
		Both	miR-146b-5p	rs13579089	6	25191737	G	A	0.108008	0.0193575	4.49491e-08	0.000130545	trans	6	24096323	24096427
		Both	miR-146b-5p	rs16554056	6	24462654	A	G	0.0879228	0.0160006	7.03866e-08	0.00017887	cis	6	24096323	24096427
		Both	miR-146b-3p	GGaluGA302219	6	24742358	A	G	-0.129583	0.0237505	8.63448e-08	0.000205142	cis	6	24096323	24096427
		Both	miR-146b-3p	rs14584329	6	25048860	A	G	0.144152	0.0264677	9.08155e-08	0.000205142	cis	6	24096323	24096427
		Both	miR_34a_5p	GGaluGA183748	21	3211972	A	G	-0.10177	0.0188881	1.22985e-07	0.000357182	trans	21	3272136	3272244
		Both	miR_34a_5p	GGaluGA183764	21	3227531	A	G	-0.10177	0.0188881	1.22985e-07	0.000357182	trans	21	3272136	3272244
		Both	miR-146b-5p	rs14584329	6	25048860	A	G	0.11436	0.0223089	4.648e-07	0.00104993	cis	6	24096323	24096427
		Both	miR-146b-5p	rs16548173	6	18019252	G	A	0.206319	0.0405461	5.60372e-07	0.00113924	trans	6	24096323	24096427
		Both	miR-7460-3p	rs15680549	13	6819906	C	A	0.248698	0.0465141	1.5224e-07	0.00154752	trans	13	11081542	11081602
		Both	miR-146b-5p	GGaluGA115934	17	7576217	A	G	0.0705816	0.0144466	1.50331e-06	0.00277839	trans	6	24096323	24096427
		Both	miR-146b-3p	GGaluGA303164	6	26912485	C	A	0.12102	0.0253634	2.58305e-06	0.00525133	trans	6	24096323	24096427
		Both	miR-146b-5p	rs13579010	6	24975643	G	A	-0.153536	0.0326735	3.61956e-06	0.00572272	cis	6	24096323	24096427
		Both	miR-146b-5p	GGaluGA303164	6	26912485	C	A	0.101626	0.0216375	3.65939e-06	0.00572272	trans	6	24096323	24096427
		Both	miR_191_5p	rs14122853	19	7656036	C	A	0.0904563	0.017423	3.34857e-07	0.0068063	trans	12	12045267	12045325
		Both	miR-7460-3p	rs14054649	13	4381977	G	A	0.192331	0.0390973	1.27938e-06	0.0073897	trans	13	11081542	11081602
		Both	miR-7460-3p	rs14051226	13	7177459	A	G	0.171237	0.0349989	1.45395e-06	0.0073897	trans	13	11081542	11081602
		Both	miR-7460-3p	GGaluGA001752	0	0	A	G	-0.172115	0.0358664	2.27154e-06	0.00923608	trans	13	11081542	11081602
		Both	miR-726-5p	rs14291951	24	205066	G	A	-0.169426	0.0353219	2.29465e-06	0.00933004	trans	KZ626833.1	219368	219425
		Both	miR-726-5p	rs15231768	26	2541280	G	A	-0.156974	0.0326089	2.11571e-06	0.00933004	trans	KZ626833.1	219368	219425
		Both	miR-7460-3p	GGaluGA095118	13	11676609	A	C	0.197482	0.0419525	3.48501e-06	0.0101215	cis	13	11081542	11081602
		Both	miR-7460-3p	rs14059961	13	11728808	A	G	0.197482	0.0419525	3.48501e-06	0.0101215	cis	13	11081542	11081602
		Both	miR-7460-3p	GGaluGA092903	13	6617248	G	A	0.130542	0.0281326	4.7483e-06	0.0107259	trans	13	11081542	11081602
		Both	miR-7460-3p	GGaluGA094581	13	10597529	A	G	0.169765	0.0365521	4.65723e-06	0.0107259	cis	13	11081542	11081602
		Both	miR-146b-3p	GGaluGA115934	17	7576217	A	G	0.0782471	0.0171954	7.14456e-06	0.0132044	trans	6	24096323	24096427
		Both	miR-146b-3p	rs16544179	6	14048427	A	C	0.175967	0.0401005	1.47068e-05	0.0149495	trans	6	24096323	24096427
		Both	miR-146b-3p	rs15782609	6	14235653	G	A	0.175967	0.0401005	1.47068e-05	0.0149495	trans	6	24096323	24096427
		Both	miR-146b-3p	rs14575410	6	14252444	A	G	0.175967	0.0401005	1.47068e-05	0.0149495	trans	6	24096323	24096427
		Both	miR-146b-3p	GGaluGA298660	6	14304856	A	G	-0.175967	0.0401005	1.47068e-05	0.0149495	trans	6	24096323	24096427
		Both	miR-146b-3p	rs15782878	6	14540193	A	G	0.175967	0.0401005	1.47068e-05	0.0149495	trans	6	24096323	24096427
		Both	miR-146b-3p	rs14575693	6	15310361	A	G	-0.175967	0.0401005	1.47068e-05	0.0149495	trans	6	24096323	24096427
		Both	miR-146b-3p	GGaluGA298776	6	15360424	C	A	-0.175967	0.0401005	1.47068e-05	0.0149495	trans	6	24096323	24096427
		Both	miR-146b-3p	rs16548173	6	18019252	G	A	0.213809	0.0482891	1.23602e-05	0.0149495	trans	6	24096323	24096427
		Both	miR-146b-3p	rs13579010	6	24975643	G	A	-0.170503	0.0387029	1.36324e-05	0.0149495	cis	6	24096323	24096427
		Both	miR-146b-5p	rs16555114	6	25323602	G	A	0.0853417	0.0191187	1.05338e-05	0.0152966	trans	6	24096323	24096427
		Both	miR-146b-5p	rs13685224	1	117902944	C	A	0.148509	0.0336439	1.31201e-05	0.0177821	trans	6	24096323	24096427
		Both	miR_147	rs15463132	1	154697286	A	G	-0.34699	0.0744588	4.33319e-06	0.0220235	trans	10	11118947	11119016
		Both	miR_147	GGaluGA050535	1	155358105	A	G	-0.34699	0.0744588	4.33319e-06	0.0220235	trans	10	11118947	11119016
		Both	miR_147	rs15464285	1	155436052	G	A	-0.34699	0.0744588	4.33319e-06	0.0220235	trans	10	11118947	11119016
		Both	miR_147	rs15465132	1	156277771	A	G	-0.34699	0.0744588	4.33319e-06	0.0220235	trans	10	11118947	11119016
		Both	miR-146b-3p	rs13566530	6	12702462	G	A	0.115857	0.0270242	2.27964e-05	0.0220691	trans	6	24096323	24096427
		Both	miR-7460-3p	GGaluGA360311	0	0	A	G	0.160919	0.0368742	1.63434e-05	0.0233597	trans	13	11081542	11081602
		Both	miR-7460-3p	rs15681069	13	6596860	A	G	-0.18277	0.0419985	1.72354e-05	0.0233597	trans	13	11081542	11081602
		Both	miR-7460-3p	rs14051902	13	6763960	A	C	-0.18277	0.0419985	1.72354e-05	0.0233597	trans	13	11081542	11081602
		Both	miR-7460-3p	rs14051482	13	7043346	C	A	0.14132	0.032355	1.60768e-05	0.0233597	trans	13	11081542	11081602
		Both	miR-7460-3p	rs14050895	13	7458158	A	G	0.14132	0.032355	1.60768e-05	0.0233597	trans	13	11081542	11081602
		Both	miR-7460-3p	rs14050175	13	8083323	A	G	0.174825	0.0394344	1.20566e-05	0.0233597	trans	13	11081542	11081602
		Both	miR-7460-3p	GGaluGA093296	13	7689883	G	A	0.183284	0.0425107	2.05285e-05	0.0245497	trans	13	11081542	11081602
		Both	miR-7460-3p	rs14050405	13	7834992	C	A	0.183284	0.0425107	2.05285e-05	0.0245497	trans	13	11081542	11081602
		Both	miR-7460-3p	rs14988313	13	7080799	C	A	0.124179	0.0290881	2.46376e-05	0.0250442	trans	13	11081542	11081602
		Both	miR-7460-3p	GGaluGA094184	13	9775468	A	G	-0.179643	0.0420008	2.38002e-05	0.0250442	trans	13	11081542	11081602
		Both	miR-7460-3p	GGaluGA235162	3	98938453	A	G	0.112753	0.0263517	2.36309e-05	0.0250442	trans	13	11081542	11081602
		Both	miR-146b-3p	GGaluGA303126	6	26793956	G	A	0.0954442	0.0225028	2.77232e-05	0.0256188	trans	6	24096323	24096427
		Both	miR-146b-3p	GGaluGA302389	6	25054316	A	G	0.0820522	0.0194481	3.04923e-05	0.0269526	cis	6	24096323	24096427
		Both	miR-7460-3p	rs15680269	13	6939957	A	C	0.170447	0.0403424	2.97293e-05	0.0287808	trans	13	11081542	11081602
		Both	miR-146b-3p	rs14601340	7	3737898	A	G	0.133708	0.0319846	3.59003e-05	0.0304105	trans	6	24096323	24096427
		Both	miR-7460-3p	GGaluGA092876	13	6531075	A	G	0.141005	0.0338352	3.79165e-05	0.0332528	trans	13	11081542	11081602
		Both	miR-7460-3p	GGaluGA092909	13	6645203	G	A	0.138468	0.0332379	3.81463e-05	0.0332528	trans	13	11081542	11081602
		Both	miR-7460-3p	rs16700430	13	9000069	A	G	0.179397	0.0431333	3.92557e-05	0.0332528	trans	13	11081542	11081602
		Both	miR_30a_5p	rs14122853	19	7656036	C	A	0.0904963	0.0188762	2.3209e-06	0.036123	trans	21	3272136	3272244
		Both	miR_30a_5p	rs15144864	2	118856078	G	A	-0.0851423	0.0181035	3.55366e-06	0.036123	trans	21	3272136	3272244
		Both	miR_30a_5p	rs15050229	19	8063613	G	A	0.100978	0.0221889	7.13343e-06	0.0362557	trans	21	3272136	3272244
		Both	miR_30a_5p	GGaluGA128422	19	8064270	A	G	0.100978	0.0221889	7.13343e-06	0.0362557	trans	21	3272136	3272244
		Both	miR-146b-3p	GGaluGA302766	6	25794453	A	G	0.0777923	0.0189311	4.83385e-05	0.0393089	trans	6	24096323	24096427
		Both	miR-146b-5p	rs13926283	1	119049565	A	G	0.148989	0.0363473	5.04271e-05	0.0401647	trans	6	24096323	24096427
		Both	miR-146b-5p	rs13566530	6	12702462	G	A	0.095074	0.0228752	3.97411e-05	0.0401647	trans	6	24096323	24096427
		Both	miR-146b-5p	rs16544179	6	14048427	A	C	0.138842	0.0339088	5.13665e-05	0.0401647	trans	6	24096323	24096427
		Both	miR-146b-5p	rs15782609	6	14235653	G	A	0.138842	0.0339088	5.13665e-05	0.0401647	trans	6	24096323	24096427
		Both	miR-146b-5p	rs14575410	6	14252444	A	G	0.138842	0.0339088	5.13665e-05	0.0401647	trans	6	24096323	24096427
		Both	miR-146b-5p	GGaluGA298660	6	14304856	A	G	-0.138842	0.0339088	5.13665e-05	0.0401647	trans	6	24096323	24096427
		Both	miR-146b-5p	rs15782878	6	14540193	A	G	0.138842	0.0339088	5.13665e-05	0.0401647	trans	6	24096323	24096427
		Both	miR-146b-5p	rs14575693	6	15310361	A	G	-0.138842	0.0339088	5.13665e-05	0.0401647	trans	6	24096323	24096427
		Both	miR-146b-5p	GGaluGA298776	6	15360424	C	A	-0.138842	0.0339088	5.13665e-05	0.0401647	trans	6	24096323	24096427
		Both	miR-146b-5p	GGaluGA302389	6	25054316	A	G	0.0681226	0.0164546	4.25215e-05	0.0401647	cis	6	24096323	24096427
		Both	miR-146b-5p	GGaluGA302766	6	25794453	A	G	0.0660201	0.0159764	4.3906e-05	0.0401647	trans	6	24096323	24096427
		Both	miR-7460-3p	GGaluGA058822	1	183376642	A	G	0.163466	0.0402828	5.97385e-05	0.0433744	trans	13	11081542	11081602
		Both	miR-7460-3p	rs13983168	1	183385307	A	G	0.163466	0.0402828	5.97385e-05	0.0433744	trans	13	11081542	11081602
		Both	miR-7460-3p	rs13995399	1	196731925	G	A	0.238265	0.0587078	5.96071e-05	0.0433744	trans	13	11081542	11081602
		Both	miR-7460-3p	GGaluGA094326	13	10260268	G	A	-0.137618	0.033899	5.93251e-05	0.0433744	cis	13	11081542	11081602

## Sheet: Table S3
Divergent jejunal cis- and trans-eQTLs and their microbiome associations following a diet lacking mineral phosphorus supplements in laying hens
Yosef A. Abitew, Henry Reyer, Michael Oster, Valentin P. Haas, Markus Schmid, Vera Sommerfeld, Yi-Hsuan Chien, Amélia Camarinha-Silva, Jörn Bennewitz, Markus Rodehutscord, Klaus Wimmers, Siriluck Ponsuksili*
Supplementary Table 3: Results from the mRNA expression Genome-Wide Association Study. Strain: The laying hen strain in which the eQTL was identified. mRNA_ID: Identifier for the messengerRNA. SNP_ID: Single Nucleotide Polymorphism identifier. chr: Chromosome of the SNP. pos: Genomic position of the SNP. effect_allele: The allele whose effect size (beta) is reported. other_allele: The alternative…
		Strain	mRNA_ID	SNP_ID	chr	pos	effect_allele	other_allele	beta	se	p_wald	FDR	cis_trans	mRNA_chr	mRNA_start
		LB	CALB1	rs14246049	2	122954810	G	A	0.322915	0.0338611	6.39624e-18	4.70092e-14	trans	2	124313161
		LB	CALB1	rs15151652	2	123826191	A	G	0.322915	0.0338611	6.39624e-18	4.70092e-14	cis	2	124313161
		LB	CALB1	rs16126850	2	123291531	A	G	0.362663	0.0506066	1.5688e-11	3.43587e-08	trans	2	124313161
		LB	CALB1	rs16127283	2	123491968	A	G	0.362663	0.0506066	1.5688e-11	3.43587e-08	cis	2	124313161
		LB	CALB1	rs15151427	2	123564285	G	A	0.362663	0.0506066	1.5688e-11	3.43587e-08	cis	2	124313161
		LB	CALB1	rs14246597	2	123742257	A	C	-0.358096	0.0500203	1.63624e-11	3.43587e-08	cis	2	124313161
		LB	CALB1	rs315639648	2	123894227	G	A	-0.358096	0.0500203	1.63624e-11	3.43587e-08	cis	2	124313161
		LB	CALB1	rs14246777	2	123939989	G	A	0.273598	0.0388235	3.10985e-11	5.71395e-08	cis	2	124313161
		LB	CALB1	rs14247076	2	124291350	A	G	0.271352	0.0386483	3.61068e-11	5.89705e-08	cis	2	124313161
		LB	CALB1	rs16124629	2	122490774	G	A	0.334375	0.0531887	2.09944e-09	3.08596e-06	trans	2	124313161
		LSL	CALM1	rs14540324	5	44067483	G	A	-0.205625	0.0323221	1.39004e-09	7.15106e-06	cis	5	44062715
		LSL	CALM1	rs14540338	5	44074630	G	A	-0.205625	0.0323221	1.39004e-09	7.15106e-06	cis	5	44062715
		LB	CALB1	rs16127741	2	123844455	G	A	0.286677	0.0521519	1.20632e-07	0.000136398	cis	2	124313161
		LB	CALB1	rs317803481	2	124409247	A	G	-0.220319	0.0399187	1.08155e-07	0.000136398	cis	2	124313161
		LB	CALB1	rs14248679	2	125632833	A	G	-0.29303	0.053172	1.12606e-07	0.000136398	trans	2	124313161
		LB	SLC34A2	rs316277193	4	73448142	A	G	0.246366	0.0420263	1.93493e-08	0.000142111	cis	4	73421043
		LB	SLC34A2	rs14490035	4	73453232	A	G	0.246366	0.0420263	1.93493e-08	0.000142111	cis	4	73421043
		LB	CALB1	rs317436301	2	123007527	A	G	0.274645	0.0529782	5.42822e-07	0.000569925	trans	2	124313161
		LB	SLC34A2	rs15617637	4	73872006	A	C	0.239757	0.0439744	1.50144e-07	0.000735155	cis	4	73421043
		LB	CALB1	rs314054594	2	124520880	G	A	0.203991	0.0422346	2.76537e-06	0.00270988	cis	2	124313161
		LB	CALB1	rs14243261	2	120885948	A	G	0.265272	0.0558071	3.8899e-06	0.0035736	trans	2	124313161
		LB	CALB1	rs14243705	2	121270033	G	A	0.372884	0.0801331	6.03982e-06	0.00443896	trans	2	124313161
		LB	CALB1	rs15150566	2	122282133	A	G	0.372884	0.0801331	6.03982e-06	0.00443896	trans	2	124313161
		LB	CALB1	rs15153022	2	125353287	A	C	0.300263	0.0644733	5.93899e-06	0.00443896	trans	2	124313161
		LB	CALB1	rs15153088	2	125427173	A	G	0.300263	0.0644733	5.93899e-06	0.00443896	trans	2	124313161
		LB	GSTT1	rs14307495	28	4209246	A	G	-0.401101	0.0762543	3.87887e-07	0.00569689	trans	15	8395951
		LSL	SC5D	rs14104804	17	1094125	A	C	-0.27433	0.0557921	1.881e-06	0.00645183	trans	24	3559479
		LSL	SC5D	rs316749681	17	1099668	A	G	-0.27433	0.0557921	1.881e-06	0.00645183	trans	24	3559479
		LSL	SC5D	rs15807725	17	1183872	A	C	-0.27433	0.0557921	1.881e-06	0.00645183	trans	24	3559479
		LSL	ADH1C	rs313412195	2	71581727	G	A	-0.343535	0.0729001	4.86596e-06	0.00732119	trans	4	59984686
		LSL	ADH1C	rs314223025	2	71584286	C	A	-0.343535	0.0729001	4.86596e-06	0.00732119	trans	4	59984686
		LSL	ADH1C	rs15116055	2	71700713	A	G	-0.343535	0.0729001	4.86596e-06	0.00732119	trans	4	59984686
		LSL	ADH1C	rs14203865	2	71741708	A	C	-0.343535	0.0729001	4.86596e-06	0.00732119	trans	4	59984686
		LSL	ADH1C	rs16016149	2	71761439	G	A	-0.343535	0.0729001	4.86596e-06	0.00732119	trans	4	59984686
		LSL	ADH1C	rs13601892	2	72168853	G	A	-0.343535	0.0729001	4.86596e-06	0.00732119	trans	4	59984686
		LSL	ADH1C	rs314609208	2	72183646	A	C	-0.343535	0.0729001	4.86596e-06	0.00732119	trans	4	59984686
		LB	SLC34A2	rs14489971	4	75825050	G	A	0.20971	0.043024	2.26592e-06	0.00832104	trans	4	73421043
		LSL	PRKCA	rs313079251	13	1592088	A	G	-0.411714	0.0800951	8.60369e-07	0.0096215	trans	18	7314859
		LB	CALB1	rs315445789	2	121372964	A	G	0.193375	0.0439445	1.78112e-05	0.0100695	trans	2	124313161
		LB	CALB1	rs315791467	2	121582985	G	A	0.193375	0.0439445	1.78112e-05	0.0100695	trans	2	124313161
		LB	CALB1	rs313917914	2	124360991	G	A	0.287929	0.0652258	1.68018e-05	0.0100695	cis	2	124313161
		LB	CALB1	rs14247343	2	124488620	G	A	-0.271871	0.061517	1.6445e-05	0.0100695	cis	2	124313161
		LB	CALB1	rs14310209	3	4146717	G	A	-0.188134	0.0427409	1.77135e-05	0.0100695	trans	2	124313161
		LB	CALB1	rs317031121	3	4182364	G	A	-0.188134	0.0427409	1.77135e-05	0.0100695	trans	2	124313161
		LSL	CLDN12	rs314167417	3	17662524	A	G	-0.489779	0.105104	8.57004e-06	0.0112839	trans	2	21731911
		LSL	CLDN12	rs313342557	3	17808421	G	A	-0.489779	0.105104	8.57004e-06	0.0112839	trans	2	21731911
		LSL	CLDN12	rs313138036	3	17848497	A	G	-0.489779	0.105104	8.57004e-06	0.0112839	trans	2	21731911
		LSL	CLDN12	rs16230826	3	17906432	A	G	-0.489779	0.105104	8.57004e-06	0.0112839	trans	2	21731911
		LSL	CLDN12	rs312548961	3	17968779	G	A	-0.489779	0.105104	8.57004e-06	0.0112839	trans	2	21731911
		LSL	CLDN12	rs16264090	3	44999996	G	A	-0.323642	0.0692728	8.1588e-06	0.0112839	trans	2	21731911
		LSL	CLDN12	rs14349291	3	45029772	G	A	-0.323642	0.0692728	8.1588e-06	0.0112839	trans	2	21731911
		LSL	CLDN12	rs13783290	3	45238969	G	A	-0.323642	0.0692728	8.1588e-06	0.0112839	trans	2	21731911
		LSL	CLDN12	rs314389138	3	45249217	A	C	-0.323642	0.0692728	8.1588e-06	0.0112839	trans	2	21731911
		LB	GSTT1	rs313960916	28	4132457	G	A	-0.361527	0.0729629	1.60127e-06	0.0117589	trans	15	8395951
		LB	GSTT1	rs16212451	28	4342766	G	A	-0.282807	0.0602936	5.21361e-06	0.0153145	trans	15	8395951
		LB	GSTT1	rs16212459	28	4344240	C	A	-0.282807	0.0602936	5.21361e-06	0.0153145	trans	15	8395951
		LB	GSTT1	rs16212668	28	4579160	G	A	-0.226176	0.048194	5.1559e-06	0.0153145	trans	15	8395951
		LB	SLC34A2	rs14745374	4	73360315	G	A	-0.18285	0.0394165	6.43094e-06	0.0175021	cis	4	73421043
		LB	SLC34A2	rs13774542	4	73508032	G	A	-0.155388	0.0336734	7.14905e-06	0.0175021	cis	4	73421043
		LSL	OCLN	rs313625920	23	3332116	G	A	0.18	0.0366361	1.89326e-06	0.0194797	trans	28	3463016
		LB	MTHFS	rs14007418	10	12541793	A	G	-0.298019	0.0610516	3.62534e-06	0.020198	cis	10	13083181
		LB	MTHFS	rs14007484	10	12595783	A	G	-0.298019	0.0610516	3.62534e-06	0.020198	cis	10	13083181
		LB	MTHFS	rs431845358	10	13772610	A	G	-0.298019	0.0610516	3.62534e-06	0.020198	cis	10	13083181
		LB	PLA2G12B	rs15760866	15	358654	A	C	-0.388553	0.0910714	3.96538e-05	0.0210626	trans	6	11938528
		LB	PLA2G12B	rs15760904	15	403059	G	A	-0.388553	0.0910714	3.96538e-05	0.0210626	trans	6	11938528
		LB	PLA2G12B	rs15760984	15	519303	A	G	-0.388553	0.0910714	3.96538e-05	0.0210626	trans	6	11938528
		LB	PLA2G12B	rs15760998	15	551149	G	A	-0.388553	0.0910714	3.96538e-05	0.0210626	trans	6	11938528
		LB	PLA2G12B	rs15761013	15	579305	G	A	-0.388553	0.0910714	3.96538e-05	0.0210626	trans	6	11938528
		LB	PLA2G12B	rs15761024	15	601011	A	G	-0.388553	0.0910714	3.96538e-05	0.0210626	trans	6	11938528
		LB	PLA2G12B	rs15761054	15	657215	A	G	-0.388553	0.0910714	3.96538e-05	0.0210626	trans	6	11938528
		LB	PLA2G12B	rs15761060	15	663673	A	C	-0.388553	0.0910714	3.96538e-05	0.0210626	trans	6	11938528
		LB	PLA2G12B	rs15761100	15	735475	G	A	-0.388553	0.0910714	3.96538e-05	0.0210626	trans	6	11938528
		LB	PLA2G12B	rs15761162	15	796241	G	A	-0.388553	0.0910714	3.96538e-05	0.0210626	trans	6	11938528
		LB	PLA2G12B	rs15761168	15	807514	G	A	-0.388553	0.0910714	3.96538e-05	0.0210626	trans	6	11938528
		LB	PLA2G12B	rs315891865	15	867870	A	G	-0.388553	0.0910714	3.96538e-05	0.0210626	trans	6	11938528
		LB	PLA2G12B	rs15761335	15	944931	G	A	-0.388553	0.0910714	3.96538e-05	0.0210626	trans	6	11938528
		LB	PLA2G12B	rs313605239	15	1151839	A	C	-0.388553	0.0910714	3.96538e-05	0.0210626	trans	6	11938528
		LB	PLA2G12B	rs14086796	15	1161780	C	A	-0.388553	0.0910714	3.96538e-05	0.0210626	trans	6	11938528
		LB	PLA2G12B	rs15761628	15	1167515	G	A	-0.388553	0.0910714	3.96538e-05	0.0210626	trans	6	11938528
		LB	PLA2G12B	rs15761991	15	1349972	G	A	-0.388553	0.0910714	3.96538e-05	0.0210626	trans	6	11938528
		LB	PLA2G12B	rs15762378	15	1506295	G	A	-0.388553	0.0910714	3.96538e-05	0.0210626	trans	6	11938528
		LB	PLA2G12B	rs14087023	15	1536127	A	G	-0.388553	0.0910714	3.96538e-05	0.0210626	trans	6	11938528
		LB	PLA2G12B	rs15017815	15	1543967	A	G	-0.388553	0.0910714	3.96538e-05	0.0210626	trans	6	11938528
		LB	PLA2G12B	rs14087074	15	1594683	A	G	-0.388553	0.0910714	3.96538e-05	0.0210626	trans	6	11938528
		LB	PLA2G12B	rs14087101	15	1636708	G	A	-0.388553	0.0910714	3.96538e-05	0.0210626	trans	6	11938528
		LB	PLA2G12B	rs14087152	15	1697236	G	A	-0.388553	0.0910714	3.96538e-05	0.0210626	trans	6	11938528
		LB	PLA2G12B	rs15017973	15	1778628	G	A	-0.388553	0.0910714	3.96538e-05	0.0210626	trans	6	11938528
		LB	PLA2G12B	rs15762867	15	1796489	A	G	-0.388553	0.0910714	3.96538e-05	0.0210626	trans	6	11938528
		LB	PLA2G12B	rs314723807	15	1814985	A	G	-0.388553	0.0910714	3.96538e-05	0.0210626	trans	6	11938528
		LB	PLA2G12B	rs314869651	15	1835651	G	A	-0.388553	0.0910714	3.96538e-05	0.0210626	trans	6	11938528
		LB	PLA2G12B	rs14087267	15	1869189	A	G	-0.388553	0.0910714	3.96538e-05	0.0210626	trans	6	11938528
		LB	PLA2G12B	rs14087273	15	1878282	G	A	-0.388553	0.0910714	3.96538e-05	0.0210626	trans	6	11938528
		LB	PLA2G12B	rs14087305	15	1912311	A	G	-0.388553	0.0910714	3.96538e-05	0.0210626	trans	6	11938528
		LB	PLA2G12B	rs13628623	15	1916737	A	C	-0.388553	0.0910714	3.96538e-05	0.0210626	trans	6	11938528
		LB	AXIN2	rs14538544	5	42408155	G	A	-0.419618	0.085452	2.69516e-06	0.0217917	trans	18	7613207
		LB	AXIN2	rs14538659	5	42700737	G	A	-0.419618	0.085452	2.69516e-06	0.0217917	trans	18	7613207
		LB	GSTT1	rs15252510	28	4606243	G	A	-0.296659	0.0654501	1.03182e-05	0.0252571	trans	15	8395951
		LB	CALB1	rs317391284	2	122187346	G	A	0.192023	0.0461399	4.74416e-05	0.0258276	trans	2	124313161
		LB	GSTT1	rs15252148	28	4401270	A	G	-0.215114	0.0483492	1.46972e-05	0.0308369	trans	15	8395951
		LB	MTHFS	rs14007491	10	12604768	A	G	-0.288532	0.0614043	7.68278e-06	0.0321025	cis	10	13083181
		LB	AKR1E2	rs10722066	1	62105115	A	G	0.119055	0.0244792	2.3784e-06	0.0349602	cis	1	62127588
		LB	HDAC3	rs313876622	6	5883118	A	G	-0.363479	0.0764432	4.5708e-06	0.0356591	trans	13	2655521
		LB	HDAC3	rs16532974	6	6099479	A	C	-0.363479	0.0764432	4.5708e-06	0.0356591	trans	13	2655521
		LB	INPP5J	rs14885946	1	130052234	C	A	0.387246	0.0805555	3.40885e-06	0.0360783	unknown_gene_loc	NA	NA
		LB	INPP5J	rs13623504	1	130086841	A	G	-0.376976	0.0797072	4.78428e-06	0.0360783	unknown_gene_loc	NA	NA
		LB	CLDN12	rs14242723	2	120423991	A	G	-0.258583	0.0557843	9.06856e-06	0.0374826	trans	2	21731911
		LB	CLDN12	rs13729810	2	120437610	G	A	-0.258583	0.0557843	9.06856e-06	0.0374826	trans	2	21731911
		LB	CLDN12	rs14242758	2	120456394	C	A	-0.258583	0.0557843	9.06856e-06	0.0374826	trans	2	21731911
		LB	CLDN12	rs14242783	2	120519483	A	G	-0.26253	0.0555523	6.24401e-06	0.0374826	trans	2	21731911
		LB	CALB1	rs13731544	2	124804294	G	A	-0.165146	0.0407385	7.29019e-05	0.0382709	cis	2	124313161
		LB	SLC34A2	rs13774489	4	73391265	A	G	0.163181	0.0371607	1.85104e-05	0.0388427	cis	4	73421043
		LB	GSTT1	rs14532983	5	36626130	G	A	-0.257326	0.0594223	2.4117e-05	0.0442758	trans	15	8395951
		LSL	AQP7	rs16616122	7	36266141	A	G	-0.57437	0.124013	1.4065e-05	0.0455353	unknown_gene_loc	NA	NA
		LSL	AQP7	rs16616172	7	36312218	G	A	-0.57437	0.124013	1.4065e-05	0.0455353	unknown_gene_loc	NA	NA
		LSL	AQP7	rs16616212	7	36361811	G	A	-0.57437	0.124013	1.4065e-05	0.0455353	unknown_gene_loc	NA	NA
		LSL	AQP7	rs16616357	7	36583108	C	A	-0.57437	0.124013	1.4065e-05	0.0455353	unknown_gene_loc	NA	NA
		LSL	ADH1C	rs13692371	3	71683922	A	G	0.225481	0.0534659	3.90187e-05	0.0456606	trans	4	59984686
		LSL	ADH1C	rs14375830	3	71704208	G	A	0.225481	0.0534659	3.90187e-05	0.0456606	trans	4	59984686
		LB	PLA2G12B	rs15846027	19	5261315	G	A	-0.19844	0.0493998	0.000102736	0.0469904	trans	6	11938528
		LB	PLA2G12B	rs10728387	19	5293943	G	A	-0.19844	0.0493998	0.000102736	0.0469904	trans	6	11938528
		LB	PLA2G12B	rs14251842	2	130370024	C	A	-0.312189	0.0771741	9.2419e-05	0.0469904	trans	6	11938528
		LB	PLA2G12B	rs313838390	2	131564730	A	G	-0.304935	0.0758026	0.00010056	0.0469904	trans	6	11938528
		LB	PLA2G12B	rs14252224	2	131583489	A	G	-0.304935	0.0758026	0.00010056	0.0469904	trans	6	11938528
		Both	CALB1	rs13835913	1	20852333	A	G	0.218154	0.0553025	9.46065e-05	0.0447291	trans	2	124313161
		Both	CALB1	rs14243261	2	120885948	A	G	0.18244	0.0398424	6.27773e-06	0.00411698	trans	2	124313161
		Both	CALB1	rs318042044	2	120938921	G	A	0.275892	0.0645378	2.40288e-05	0.0128554	trans	2	124313161
		Both	CALB1	rs13730111	2	121054166	A	G	0.232299	0.0553282	3.32529e-05	0.0173342	trans	2	124313161
		Both	CALB1	rs14243604	2	121153993	A	G	0.232421	0.0508542	6.53032e-06	0.00414879	trans	2	124313161
		Both	CALB1	rs14243705	2	121270033	G	A	0.23904	0.0590495	6.21967e-05	0.0308405	trans	2	124313161
		Both	CALB1	rs15149725	2	121361523	A	G	-0.27585	0.0494338	4.48232e-08	4.33932e-05	trans	2	124313161
		Both	CALB1	rs315445789	2	121372964	A	G	0.180687	0.0410716	1.40038e-05	0.00769454	trans	2	124313161
		Both	CALB1	rs16121596	2	121577348	A	G	0.209705	0.0514698	5.58471e-05	0.0283843	trans	2	124313161
		Both	CALB1	rs315791467	2	121582985	G	A	0.180687	0.0410716	1.40038e-05	0.00769454	trans	2	124313161
		Both	CALB1	rs16121751	2	121647962	A	G	-0.31793	0.0461157	2.16946e-11	3.15037e-08	trans	2	124313161
		Both	CALB1	rs15149998	2	121709891	A	G	-0.31793	0.0461157	2.16946e-11	3.15037e-08	trans	2	124313161
		Both	CALB1	rs15150065	2	121746538	G	A	-0.31793	0.0461157	2.16946e-11	3.15037e-08	trans	2	124313161
		Both	CALB1	rs14244428	2	121769167	C	A	-0.31793	0.0461157	2.16946e-11	3.15037e-08	trans	2	124313161
		Both	CALB1	rs14244557	2	121842966	A	G	-0.31793	0.0461157	2.16946e-11	3.15037e-08	trans	2	124313161
		Both	CALB1	rs15150589	2	122301132	A	G	-0.187248	0.0420824	1.12201e-05	0.0065173	trans	2	124313161
		Both	CALB1	rs16124124	2	122318756	C	A	-0.264715	0.0425502	1.26396e-09	1.60603e-06	trans	2	124313161
		Both	CALB1	rs16124629	2	122490774	G	A	0.263938	0.0446926	7.60902e-09	9.0995e-06	trans	2	124313161
		Both	CALB1	rs316919355	2	122593779	A	G	0.247504	0.0553898	1.03201e-05	0.00617082	trans	2	124313161
		Both	CALB1	rs13730980	2	122720229	A	G	-0.377619	0.0470733	1.2102e-14	1.23016e-10	trans	2	124313161
		Both	CALB1	rs16125467	2	122755040	A	C	-0.266915	0.042485	8.84399e-10	1.19866e-06	trans	2	124313161
		Both	CALB1	rs315695517	2	122922170	A	G	0.520861	0.0946041	6.65187e-08	6.14693e-05	trans	2	124313161
		Both	CALB1	rs14246049	2	122954810	G	A	0.321922	0.0340278	2.85839e-19	5.8111e-15	trans	2	124313161
		Both	CALB1	rs317436301	2	123007527	A	G	0.257027	0.0482309	1.66689e-07	0.000147339	trans	2	124313161
		Both	CALB1	rs16126850	2	123291531	A	G	0.355361	0.0492068	2.67903e-12	6.45585e-09	trans	2	124313161
		Both	CALB1	rs16127283	2	123491968	A	G	0.355361	0.0492068	2.67903e-12	6.45585e-09	cis	2	124313161
		Both	CALB1	rs15151427	2	123564285	G	A	0.355361	0.0492068	2.67903e-12	6.45585e-09	cis	2	124313161
		Both	CALB1	rs14246597	2	123742257	A	C	-0.35112	0.0484459	2.26395e-12	6.45585e-09	cis	2	124313161
		Both	CALB1	rs15151652	2	123826191	G	A	-0.199596	0.0276762	2.85797e-12	6.45585e-09	cis	2	124313161
		Both	CALB1	rs16127741	2	123844455	G	A	0.279237	0.0496115	3.4631e-08	3.70552e-05	cis	2	124313161
		Both	CALB1	rs315639648	2	123894227	G	A	-0.253894	0.0431886	8.83651e-09	9.98035e-06	cis	2	124313161
		Both	CALB1	rs14246777	2	123939989	G	A	0.271977	0.0373444	1.79904e-12	6.45585e-09	cis	2	124313161
		Both	CALB1	rs16127942	2	124019622	A	G	0.161571	0.0339209	2.68555e-06	0.0019499	cis	2	124313161
		Both	CALB1	rs14247076	2	124291350	A	G	0.268579	0.0371464	2.53512e-12	6.45585e-09	cis	2	124313161
		Both	CALB1	rs313917914	2	124360991	G	A	0.283844	0.0611616	4.73453e-06	0.00320843	cis	2	124313161
		Both	CALB1	rs14247343	2	124488620	G	A	-0.2693	0.0575638	3.98587e-06	0.00279423	cis	2	124313161
		Both	CALB1	rs314054594	2	124520880	G	A	0.204951	0.0397608	4.03464e-07	0.000341768	cis	2	124313161
		Both	CALB1	rs15153022	2	125353287	A	C	0.289525	0.0602991	2.24276e-06	0.00168872	trans	2	124313161
		Both	CALB1	rs15153088	2	125427173	A	G	0.289525	0.0602991	2.24276e-06	0.00168872	trans	2	124313161
		Both	CALB1	rs14248679	2	125632833	A	G	-0.283087	0.0505565	4.04553e-08	4.11228e-05	trans	2	124313161
		Both	CALB1	rs16133048	2	125716136	A	C	0.278966	0.054348	4.49446e-07	0.00036549	trans	2	124313161
		Both	CALB1	rs14248870	2	125763245	A	G	0.315958	0.0694052	7.08333e-06	0.00436376	trans	2	124313161
		Both	CALB1	rs317031121	3	4182364	G	A	-0.131492	0.0327282	7.04358e-05	0.0340943	trans	2	124313161
		Both	CALM1	rs14540324	5	44067483	G	A	-0.205829	0.0303463	4.34812e-11	8.83974e-07	cis	5	44062715
		Both	CLDN2	rs15086470	2	38838518	A	G	0.0589616	0.01214	1.72553e-06	0.03508	trans	4	10939321
		Both	IMPA1	rs15593513	10	19400957	G	A	0.208034	0.0428257	1.76751e-06	0.037107	trans	2	121389232
		Both	OCLN	rs313625920	23	3332116	G	A	0.174628	0.0350478	9.43084e-07	0.0191757	trans	28	3463016
		Both	PI4K2B	rs13507274	18	3667470	G	A	0.199131	0.0412946	2.03345e-06	0.0413401	trans	4	73507588
		Both	SLC34A2	rs14745374	4	73360315	G	A	-0.184342	0.0400382	5.60036e-06	0.0379518	cis	4	73421043
		Both	SLC34A2	rs316277193	4	73448142	A	G	0.249829	0.0432038	1.5018e-08	0.000152658	cis	4	73421043
		Both	SLC34A2	rs14490035	4	73453232	A	G	0.249829	0.0432038	1.5018e-08	0.000152658	cis	4	73421043
		Both	ANPEP	rs313004783	4	69162401	A	G	0.130081	0.0267582	1.68858e-06	0.0343288	trans	10	20435393

## Sheet: Table S4
Divergent jejunal cis- and trans-eQTLs and their microbiome associations following a diet lacking mineral phosphorus supplements in laying hens
Yosef A. Abitew, Henry Reyer, Michael Oster, Valentin P. Haas, Markus Schmid, Vera Sommerfeld, Yi-Hsuan Chien, Amélia Camarinha-Silva, Jörn Bennewitz, Markus Rodehutscord, Klaus Wimmers, Siriluck Ponsuksili*
Supplementary Table 4: Correlations between the top 10 miRNAs and top 10 microbial species. The table displays the Spearman correlation coefficients and their corresponding p-values. The analysis correlates the expression of the top 10 most significantly correlated miRNAs with the centered log-ratio (CLR) transformed abundance of the top 10 most significantly correlated microbial species. miRNA: …
		Correlation												p-value
	miRNA	Loigolactobacillus.backii	Streptococcus.pluranimalium	Streptococcus.equinus	Turicibacter.sp..TJ11	Lactobacillus.acidophilus	Turicibacter.bilis	Lactobacillus.amylovorus	Lactobacillus.ultunensis	Escherichia.coli	Streptococcus.agalactiae			Loigolactobacillus.backii	Streptococcus.pluranimalium	Streptococcus.equinus	Turicibacter.sp..TJ11	Lactobacillus.acidophilus	Turicibacter.bilis	Lactobacillus.amylovorus	Lactobacillus.ultunensis	Escherichia.coli	Streptococcus.agalactiae
	miR_7460_3p	0.473625	-0.465205	-0.446191	-0.434864	0.430659	-0.409753	0.430146	0.427205	-0.419436	-0.39147		miR_7460_3p	1.76979e-23	1.3205e-22	1.01209e-20	1.18265e-19	2.87831e-19	2.00158e-17	3.20541e-19	5.9216e-19	2.91163e-18	6.45475e-16
	miR_7460_5p	0.431671	-0.393138	-0.412352	-0.365233	0.413638	-0.366711	0.415901	0.417518	-0.369564	-0.39705		miR_7460_5p	2.32642e-19	4.74403e-16	1.20045e-17	6.55949e-14	9.30425e-18	5.11227e-14	5.92879e-18	4.28616e-18	3.14778e-14	2.28746e-16
	miR_1b_3p	0.328925	-0.324889	-0.228456	-0.427723	0.339519	-0.430529	0.328513	0.334636	-0.325254	-0.185883		miR_1b_3p	2.02815e-11	3.66739e-11	4.49916e-06	5.31689e-19	4.1072e-12	2.95791e-19	2.15538e-11	8.64069e-12	3.47713e-11	0.000203141
	miR_23a_3p	0.343507	-0.330033	-0.253219	-0.424335	0.355245	-0.411776	0.346516	0.350431	-0.329082	-0.199934		miR_23a_3p	2.21572e-12	1.72117e-11	3.39598e-07	1.07169e-18	3.4212e-13	1.34495e-17	1.38282e-12	7.43098e-13	1.98168e-11	6.29427e-05
	miR_24_3p	0.309678	-0.283265	-0.227181	-0.420627	0.332773	-0.405612	0.324175	0.327178	-0.305454	-0.19706		miR_24_3p	3.16419e-10	1.00605e-08	5.10115e-06	2.2867e-18	1.14359e-11	4.47971e-17	4.06878e-11	2.62384e-11	5.63415e-10	8.05307e-05
	miR_23b_3p	0.328187	-0.314552	-0.247132	-0.40755	0.321293	-0.388466	0.311244	0.315373	-0.298324	-0.196727		miR_23b_3p	2.26145e-11	1.60737e-10	6.57732e-07	3.07695e-17	6.17163e-11	1.11936e-15	2.54875e-10	1.43234e-10	1.46154e-09	8.28468e-05
	miR_146c_3p	0.301029	-0.261033	-0.201583	-0.398454	0.26486	-0.388693	0.256719	0.261048	-0.294901	-0.156548		miR_146c_3p	1.02108e-09	1.41722e-07	5.45603e-05	1.75635e-16	9.14097e-08	1.07389e-15	2.3041e-07	1.41468e-07	2.28851e-09	0.00180406
	miR_726_5p	0.311946	-0.392203	-0.338477	-0.264107	0.319886	-0.254445	0.309443	0.314581	-0.308433	-0.290891		miR_726_5p	2.31234e-10	5.63941e-16	4.81856e-12	9.97049e-08	7.55139e-11	2.96641e-07	3.26795e-10	1.60089e-10	3.75406e-10	3.84101e-09
	miR_16_5p	0.27289	-0.258933	-0.184431	-0.391724	0.254624	-0.380199	0.24389	0.25046	-0.272229	-0.150229		miR_16_5p	3.56094e-08	1.79749e-07	0.00022821	6.16018e-16	2.90839e-07	4.94683e-15	9.28874e-07	4.59195e-07	3.85279e-08	0.00275987
	miR_133b	0.303131	-0.297515	-0.216225	-0.373017	0.341769	-0.376428	0.331252	0.336903	-0.296125	-0.178202		miR_133b	7.70768e-10	1.6257e-09	1.45653e-05	1.73883e-14	2.90279e-12	9.60893e-15	1.43565e-11	6.12734e-12	1.95072e-09	0.000372284

## Sheet: Table S5
Divergent jejunal cis- and trans-eQTLs and their microbiome associations following a diet lacking mineral phosphorus supplements in laying hens
Yosef A. Abitew, Henry Reyer, Michael Oster, Valentin P. Haas, Markus Schmid, Vera Sommerfeld, Yi-Hsuan Chien, Amélia Camarinha-Silva, Jörn Bennewitz, Markus Rodehutscord, Klaus Wimmers, Siriluck Ponsuksili*
Supplementary Table 5: Correlations between the top 10 mRNAs and top 10 microbial species. The table displays the Spearman correlation coefficients and their corresponding p-values. The analysis correlates the expression of the top 10 most significantly correlated mRNAs with the centered log-ratio (CLR) transformed abundance of the top 10 most significantly correlated microbial species. mRNA: Ide…
		Correlation											p-value
	mRNA	Turicibacter.sp..TJ11	Turicibacter.bilis	Streptococcus.pluranimalium	Loigolactobacillus.backii	Streptococcus.alactolyticus	Lactobacillus.amylovorus	Lactobacillus.ultunensis	Lactobacillus.acidophilus	Streptococcus.equinus	Turicibacter.H121		Turicibacter.sp..TJ11	Turicibacter.bilis	Streptococcus.pluranimalium	Loigolactobacillus.backii	Streptococcus.alactolyticus	Lactobacillus.amylovorus	Lactobacillus.ultunensis	Lactobacillus.acidophilus	Streptococcus.equinus	Turicibacter.sp..H121
	ADH1L	0.544042	0.501889	0.213559	-0.313696	0.432558	-0.342065	-0.341383	-0.354452	0.268156	0.395787		8.25118e-32	1.36328e-26	1.86539e-05	1.81201e-10	1.92911e-19	2.77241e-12	3.08137e-12	3.89139e-13	6.23103e-08	2.89801e-16
	ADH6	0.504997	0.464138	0.219223	-0.295995	0.379721	-0.320907	-0.319547	-0.331833	0.251316	0.374019		5.94625e-27	1.69682e-22	1.09876e-05	1.9842e-09	5.38286e-15	6.5232e-11	7.92617e-11	1.31641e-11	4.18314e-07	1.46195e-14
	ST14	-0.417892	-0.408692	-0.448823	0.434304	-0.192586	0.4286	0.425572	0.42221	-0.412821	-0.329431		3.97597e-18	2.46308e-17	5.64107e-21	1.33244e-19	0.00011737	4.42964e-19	8.30447e-19	1.65643e-18	1.09397e-17	1.8818e-11
	ADH1C	0.423276	0.402138	0.0557235	-0.176158	0.377352	-0.219281	-0.217174	-0.223522	0.146229	0.32187		1.33203e-18	8.73079e-17	0.269232	0.00043561	8.172e-15	1.09277e-05	1.33281e-05	7.28429e-06	0.00358322	5.67957e-11
	ETNPPL	0.403957	0.376775	0.157037	-0.337104	0.254158	-0.192609	-0.188574	-0.189457	0.145155	0.32771		6.16163e-17	9.04126e-15	0.00174446	5.94289e-12	3.06215e-07	0.000117145	0.00016336	0.000151977	0.00383917	2.4262e-11
	IMPAD1	-0.312647	-0.306468	-0.338707	0.297528	-0.190336	0.279749	0.268354	0.275758	-0.294282	-0.247569		2.09747e-10	4.9091e-10	4.65235e-12	1.6229e-09	0.000141394	1.55304e-08	6.08799e-08	2.52399e-08	2.48027e-09	6.27651e-07
	PIP4K2B	0.25067	0.209909	-0.0102198	-0.0620705	0.299153	-0.0775949	-0.0716809	-0.0741401	0.0353402	0.146305		4.48857e-07	2.60421e-05	0.839544	0.218359	1.30994e-09	0.123657	0.155042	0.141329	0.483699	0.00356568
	PI4K2B	0.236468	0.203382	-0.030048	-0.0646341	0.29402	-0.0637627	-0.0598792	-0.064444	0.0222902	0.129598		2.01035e-06	4.66178e-05	0.551554	0.199897	2.56607e-09	0.20604	0.235082	0.201225	0.658735	0.0099252
	GPT2	0.319502	0.274242	0.0659722	-0.102778	0.325004	-0.126867	-0.129043	-0.13595	0.108402	0.210382		7.97729e-11	3.02923e-08	0.190723	0.0411912	3.60655e-11	0.0116147	0.0102496	0.0068107	0.0312418	2.4947e-05
	SC5D	0.258661	0.259486	0.240667	-0.288065	0.12726	-0.32697	-0.323021	-0.323114	0.242549	0.231699		1.85337e-07	1.68872e-07	1.30293e-06	5.50661e-09	0.0113569	2.705e-11	4.80979e-11	4.74574e-11	1.06994e-06	3.25838e-06

## Sheet: Table S6
Divergent jejunal cis- and trans-eQTLs and their microbiome associations following a diet lacking mineral phosphorus supplements in laying hens
Yosef A. Abitew, Henry Reyer, Michael Oster, Valentin P. Haas, Markus Schmid, Vera Sommerfeld, Yi-Hsuan Chien, Amélia Camarinha-Silva, Jörn Bennewitz, Markus Rodehutscord, Klaus Wimmers, Siriluck Ponsuksili*
Supplementary Table S6: Correlations between eQTL-associated miRNAs and top microbial species. The table displays the Spearman correlation coefficients and their corresponding p-values. The analysis correlates the expression of miRNAs selected from the most significant eQTLs with the abundance of the top 10 most significantly correlated microbial species. Strain: The hen strain. eQTL-miRNA: Ident…
	Strain	eQTL-miR		Correlation											eQTL-miR	p- value
			Variovorax.paradoxus	Ralstonia.insidiosa	Limosilactobacillus.mucosae	Methylobacterium.organophilum	Limosilactobacillus.reuteri	Loigolactobacillus.backii	Turicibacter.sp..TJ11	Campylobacter.jejuni	Limosilactobacillus.oris	Limosilactobacillus.panis				Variovorax.paradoxus	Ralstonia.insidiosa	Limosilactobacillus.mucosae	Methylobacterium.organophilum	Limosilactobacillus.reuteri	Loigolactobacillus.backii	Turicibacter.sp..TJ11	Campylobacter.jejuni	Limosilactobacillus.oris	Limosilactobacillus.panis
	LB	miR_455_5p	0.350749	0.331136	-0.111116	0.0274006	-0.0684529	0.000837521	-0.0616507	0.177988	-0.196842	0.111267			miR_455_5p	3.79338e-07	1.77673e-06	0.118181	0.700852	0.336708	0.990633	0.38702	0.0118987	0.00532612	0.11768
	LB	miR_126_3p	0.321354	0.310413	-0.109065	0.0615563	-0.0398782	0.030804	-0.0598188	0.160739	-0.20157	0.113201			miR_126_3p	3.6914e-06	8.11815e-06	0.125168	0.387749	0.576005	0.665807	0.40131	0.0233305	0.00430443	0.111395
	LB	miR_133b	0.312147	0.292334	-0.158104	0.0315395	-0.0829039	0.0199756	-0.0800975	0.17713	-0.218502	0.135515			miR_133b	7.17954e-06	2.79203e-05	0.0257255	0.658325	0.244367	0.779444	0.260757	0.0123215	0.00193209	0.056333
	LB	miR_10a_5p	0.307172	0.291331	-0.129216	0.0330212	-0.067725	0.0180661	-0.0728247	0.174034	-0.202578	0.116753			miR_10a_5p	1.01918e-05	2.98305e-05	0.0689171	0.643355	0.341883	0.800061	0.306684	0.0139568	0.00411089	0.100537
	LB	miR_146b_5p	-0.0187178	-0.094483	-0.304683	-0.280723	-0.292459	0.193662	-0.174634	0.260236	-0.257219	0.0271342			miR_146b_5p	0.793008	0.184369	1.21163e-05	5.91438e-05	2.76909e-05	0.00613033	0.0136258	0.000205531	0.000244865	0.703624
	LB	miR_199_5P	0.303176	0.289683	-0.12656	0.042208	-0.0614542	0.0148957	-0.0676412	0.184046	-0.204252	0.117868			miR_199_5P	1.34424e-05	3.32364e-05	0.074868	0.553897	0.388537	0.834591	0.342481	0.00926279	0.00380682	0.0973085
	LB	miR_146b_3p	0.0228095	-0.0636379	-0.20829	-0.299563	-0.191945	0.28303	-0.190595	0.262339	-0.195969	0.0976549			miR_146b_3p	0.749133	0.371872	0.00315488	1.72066e-05	0.0066085	5.10826e-05	0.00700713	0.000181686	0.00553682	0.170002
	LB	miR_210a_5p	-0.254553	-0.28092	0.0107766	-0.116517	-0.171023	-0.00421045	0.031873	-0.0151454	-0.0146429	-0.250739			miR_210a_5p	0.000285357	5.84134e-05	0.879921	0.101231	0.0157264	0.952935	0.654944	0.831858	0.837359	0.000354193
	LB	miR_34a_5p	-0.249968	-0.277553	-0.0551393	-0.133566	-0.115439	-0.0383676	0.0283387	0.0476626	-0.0449414	-0.170917			miR_34a_5p	0.000369848	7.2186e-05	0.439212	0.0600058	0.104451	0.590556	0.691126	0.50381	0.528498	0.0157925
	LB	miR_203a	0.196804	0.198492	0.113015	0.131536	-0.0745317	-0.100997	0.269129	-0.168862	0.0832907	-0.0704492			miR_203a	0.00533516	0.00494706	0.111987	0.064038	0.295454	0.155782	0.000121155	0.0171145	0.242165	0.322772
			Lactobacillus.sp..3B.2020.	Turicibacter.sp..TJ11	Enterococcus.lactis	Corynebacterium.striatum	Rothia.sp..SD9660Na	Enterococcus.gallinarum	Methylobacterium.brachiatum	Burkholderia.multivorans	Rothia.nasimurium	Raoultella.terrigena				Lactobacillus.sp..3B.2020.	Turicibacter.sp..TJ11	Enterococcus.lactis	Corynebacterium.striatum	Rothia.sp..SD9660Na	Enterococcus.gallinarum	Methylobacterium.brachiatum	Burkholderia.multivorans	Rothia.nasimurium	Raoultella.terrigena
	LSL	miR_199_5P	-0.288084	-0.0300281	0.165495	-0.0501669	0.0876794	0.072494	0.173854	-0.0126513	0.0948131	-0.0305015			miR_199_5P	4.23034e-05	0.676094	0.0204429	0.484999	0.221702	0.312613	0.0148105	0.8603	0.186211	0.671283
	LSL	miR_146b_5p	-0.286186	-0.26376	0.190313	-0.127587	0.0179283	0.235895	0.204506	-0.108017	0.0247512	-0.0963463			miR_146b_5p	4.7754e-05	0.000187426	0.00754445	0.0747351	0.803043	0.000873142	0.00403752	0.131815	0.730581	0.179159
	LSL	miR_130a_3p	-0.284062	-0.0686148	0.144588	-0.0472583	0.0792579	0.0766426	0.108695	0.0245966	0.0748273	-0.0496761			miR_130a_3p	5.46355e-05	0.33928	0.0431845	0.510697	0.269484	0.285654	0.129395	0.732199	0.297253	0.489287
	LSL	miR_10a_5p	-0.271801	-0.120879	0.218406	-0.038644	-0.0104551	0.113328	0.231617	0.00660934	-0.00456614	-0.00767079			miR_10a_5p	0.000116359	0.0914732	0.00210259	0.590745	0.884364	0.113754	0.00108912	0.926746	0.949355	0.915022
	LSL	miR_133b	-0.267386	-0.110043	0.208967	-0.0246779	0.0462447	0.0960578	0.219069	-0.021994	0.0528588	-0.0253042			miR_133b	0.000151452	0.124682	0.00328913	0.731348	0.519816	0.180471	0.00203611	0.759618	0.46185	0.724801
	LSL	miR_455_5p	-0.259914	-0.098517	0.253114	-0.0318386	-0.00592084	0.142693	0.179896	-0.0119054	0.00102479	-0.0195188			miR_455_5p	0.000234189	0.169516	0.000344395	0.657764	0.934359	0.0460271	0.011634	0.868459	0.988626	0.785974
	LSL	miR_126_3p	-0.241875	-0.169306	0.209273	-0.0795687	0.0365865	0.121201	0.181013	0.00167983	0.0324746	-0.0362486			miR_126_3p	0.00063679	0.0176792	0.00324271	0.267605	0.610679	0.0906068	0.0111173	0.981357	0.651373	0.61398
	LSL	miR_1788_5p.2	-0.108465	0.0165242	0.00641809	-0.239466	0.187959	0.106747	-0.037412	-0.219694	0.174305	-0.2192			miR_1788_5p.2	0.130211	0.81819	0.92886	0.000723791	0.00833594	0.136445	0.602645	0.00197522	0.0145496	0.00202323
	LSL	miR_7460_5p	-0.13264	0.0363729	-0.038193	-0.118917	0.239251	-0.0305381	0.0125668	-0.0442939	0.219371	-0.0664712			miR_7460_5p	0.0638433	0.612765	0.595089	0.0968968	0.000732075	0.670911	0.861223	0.537597	0.00200654	0.354618
	LSL	miR_34a_5p	-0.0612548	-0.0323757	0.0489302	-0.229786	0.149089	0.125769	-0.0417248	-0.112148	0.141413	-0.186486			miR_34a_5p	0.393724	0.652365	0.49584	0.00119576	0.0370183	0.0790062	0.561467	0.117588	0.0480339	0.00886778
			Loigolactobacillus.backii	Lactobacillus.ultunensis	Lactobacillus.amylovorus	Lactobacillus.acidophilus	Streptococcus.equinus	Streptococcus.agalactiae	Streptococcus.pluranimalium	Ligilactobacillus.agilis	Limosilactobacillus.vaginalis	Ligilactobacillus.ruminis				Loigolactobacillus.backii	Lactobacillus.ultunensis	Lactobacillus.amylovorus	Lactobacillus.acidophilus	Streptococcus.equinus	Streptococcus.agalactiae	Streptococcus.pluranimalium	Ligilactobacillus.agilis	Limosilactobacillus.vaginalis	Ligilactobacillus.ruminis
	LB&LSL	miR_7460_5p	0.431671	0.417518	0.415901	0.413638	-0.412352	-0.39705	-0.393138	-0.391638	0.387264	-0.382947			miR_7460_5p	2.32642e-19	4.28616e-18	5.92879e-18	9.30425e-18	1.20045e-17	2.28746e-16	4.74403e-16	6.25838e-16	1.39293e-15	3.03274e-15
	LB&LSL	miR_726_5p	0.311946	0.314581	0.309443	0.319886	-0.338477	-0.290891	-0.392203	-0.238148	0.261572	-0.283551			miR_726_5p	2.31234e-10	1.60089e-10	3.26795e-10	7.55139e-11	4.81856e-12	3.84101e-09	5.63941e-16	1.69174e-06	1.33279e-07	9.70823e-09
	LB&LSL	miR_133b	0.303131	0.336903	0.331252	0.341769	-0.216225	-0.178202	-0.297515	-0.320805	0.228875	-0.297319			miR_133b	7.70768e-10	6.12734e-12	1.43565e-11	2.90279e-12	1.45653e-05	0.000372284	1.6257e-09	6.62011e-11	4.31674e-06	1.66809e-09
	LB&LSL	miR_455_5p	0.252053	0.274277	0.266533	0.279199	-0.176216	-0.140722	-0.277652	-0.268161	0.175069	-0.250693			miR_455_5p	3.85962e-07	3.01635e-08	7.52972e-08	1.66136e-08	0.000433666	0.00508034	2.00642e-08	6.22748e-08	0.000473298	4.47698e-07
	LB&LSL	miR_10a_5p	0.244043	0.254791	0.248692	0.260916	-0.162101	-0.126963	-0.252582	-0.253376	0.157787	-0.233807			miR_10a_5p	9.13943e-07	2.85509e-07	5.56151e-07	1.4361e-07	0.00122541	0.0115513	3.64205e-07	3.33761e-07	0.00165669	2.63554e-06
	LB&LSL	miR_199_5P	0.25123	0.272366	0.265435	0.278188	-0.166262	-0.141615	-0.24816	-0.265715	0.168032	-0.250288			miR_199_5P	4.22251e-07	3.79061e-08	8.55324e-08	1.87969e-08	0.000909777	0.00480459	5.88975e-07	8.28012e-08	0.000799824	4.67857e-07
	LB&LSL	miR_126_3p	0.192517	0.191062	0.184349	0.196109	-0.111294	-0.0849702	-0.178031	-0.216539	0.100761	-0.172539			miR_126_3p	0.000118046	0.000133182	0.000229715	8.73077e-05	0.0269805	0.0917095	0.00037721	1.41444e-05	0.0453561	0.000572884
	LB&LSL	miR_130a_3p	0.163298	0.158898	0.153672	0.164361	-0.0993907	-0.100911	-0.139899	-0.174785	0.0512905	-0.130121			miR_130a_3p	0.00112564	0.00153397	0.00219348	0.00104331	0.0483838	0.0450355	0.00534722	0.000483597	0.309241	0.00962766
	LB&LSL	miR_146b_5p	-0.0706335	-0.104972	-0.106825	-0.0940699	0.149915	0.176594	0.136977	0.0175619	-0.163894	0.0687898			miR_146b_5p	0.16118	0.037031	0.033799	0.0617872	0.00281773	0.000421308	0.00639892	0.727873	0.00107877	0.172425
	LB&LSL	miR_34a_5p	0.0990743	0.0626172	0.0705233	0.0673131	-0.0862724	-0.09041	-0.0702988	-0.0405474	0.0417708	-0.0568296			miR_34a_5p	0.0491064	0.214322	0.161836	0.181845	0.0868248	0.0726781	0.163179	0.421605	0.407722	0.259828

## Sheet: Table S7
Divergent jejunal cis- and trans-eQTLs and their microbiome associations following a diet lacking mineral phosphorus supplements in laying hens
Yosef A. Abitew, Henry Reyer, Michael Oster, Valentin P. Haas, Markus Schmid, Vera Sommerfeld, Yi-Hsuan Chien, Amélia Camarinha-Silva, Jörn Bennewitz, Markus Rodehutscord, Klaus Wimmers, Siriluck Ponsuksili*
Supplementary Table S7: Correlations between eQTL-associated mRNAs and top microbial species. The table displays the Spearman correlation coefficients and their corresponding p-values. The analysis correlates the expression of mRNAs selected from the most significant eQTLs with the abundance of the top 10 most significantly correlated microbial species. eQTL-mRNA: Identifier for the eQTL-associat…
	Strain	eQTL-mR	Correlation												eQTL-mR	p-value
			Clostridium.perfringens	Turicibacter.bilis	Turicibacter.sp..TJ11	Streptococcus.alactolyticus	Enterococcus.faecium	Romboutsia.ilealis	Turicibacter.sp..H121	Methylobacterium.organophilum	Limosilactobacillus.reuteri	Romboutsia.sp..13368				Clostridium.perfringens	Turicibacter.bilis	Turicibacter.sp..TJ11	Streptococcus.alactolyticus	Enterococcus.faecium	Romboutsia.ilealis	Turicibacter.sp..H121	Methylobacterium.organophilum	Limosilactobacillus.reuteri	Romboutsia.sp..13368
	LB	ADH1C	0.420897	0.400706	0.3985	0.39363	0.359677	0.354767	0.350736	0.342652	0.136947	0.325754			ADH1C	6.01503e-10	4.50099e-09	5.56312e-09	8.83232e-09	1.81277e-07	2.72853e-07	3.7976e-07	7.26877e-07	0.0537559	2.66511e-06
	LB	MTHFS	0.0553047	-0.160706	-0.132913	0.03021	0.0371681	-0.12939	-0.113878	0.082149	0.337988	-0.0999372			MTHFS	0.437839	0.0233592	0.0612792	0.671875	0.602229	0.0685409	0.109258	0.248703	1.04843e-06	0.160192
	LB	CALB1	0.313687	0.214095	0.2179	0.247053	0.309715	0.163673	0.198937	0.27018	0.128036	0.164524			CALB1	6.43357e-06	0.00239391	0.00198993	0.000435054	8.52744e-06	0.0208912	0.00484919	0.000113682	0.0715122	0.0202262
	LB	GSTT1	0.270565	0.134793	0.123365	0.133648	0.200975	0.110011	0.10962	0.216066	0.19629	0.0871543			GSTT1	0.000111051	0.0576719	0.0825715	0.0598489	0.00442255	0.121906	0.123246	0.00217618	0.0054584	0.220934
	LB	CLDN12	-0.132466	-0.0690724	-0.0771834	-0.128063	-0.0545902	-0.116142	-0.0109336	-0.0294593	-0.0837405	-0.104378			CLDN12	0.0621639	0.332343	0.278558	0.0714511	0.44379	0.102342	0.878185	0.679573	0.239623	0.142331
	LB	PRKCA	0.297514	0.128672	0.146334	0.157426	0.0912886	0.142264	0.146119	0.298927	0.198659	0.135723			PRKCA	1.97627e-05	0.0701025	0.0391695	0.0263755	0.19972	0.0450221	0.0394614	1.79651e-05	0.00491011	0.0559522
	LB	SLC34A2	0.169211	0.164172	0.180026	0.154841	0.191281	0.158416	0.143476	0.183248	0.108279	0.137914			SLC34A2	0.0168835	0.0204988	0.0109465	0.0289824	0.00680207	0.0254311	0.0432067	0.00957747	0.127928	0.0520705
	LB	HDAC3	0.0592226	0.032427	0.0229318	-0.0195486	0.109443	-0.0365327	-0.00114116	0.0853702	0.034331	-0.100193			HDAC3	0.406027	0.649341	0.747834	0.784041	0.123857	0.608454	0.987237	0.230568	0.63024	0.15912
	LB	AQP7	0.0897691	0.180054	0.162616	0.116451	0.0188386	0.187701	0.160348	0.0268692	0.0694949	0.197864			AQP7	0.207338	0.0109339	0.0217433	0.101428	0.791702	0.0079355	0.0236729	0.706384	0.329387	0.00508839
	LB	CALM1	0.237628	0.116767	0.119417	0.131833	0.228363	0.111926	0.112092	0.188748	0.0938496	0.107183			CALM1	0.000725991	0.100497	0.0929601	0.0634346	0.00117807	0.115506	0.114964	0.00758761	0.187342	0.131857
			Ralstonia.pickettii	Turicibacter.sp..TJ11	Enterococcus.mundtii	Enterocloster.asparagiformis	Lactobacillus.sp..3B.2020.	Enterococcus.faecium	Microbacterium.foliorum	Dialister.succinatiphilus	Methylobacterium.organophilum	Streptococcus.alactolyticus				Ralstonia.pickettii	Turicibacter.sp..TJ11	Enterococcus.mundtii	Enterocloster.asparagiformis	Lactobacillus.sp..3B.2020.	Enterococcus.faecium	Microbacterium.foliorum	Dialister.succinatiphilus	Methylobacterium.organophilum	Streptococcus.alactolyticus
	LSL	AQP7	-0.405629	0.0688873	0.0335324	-0.316311	0.305842	0.0600182	-0.13496	-0.135102	0.202551	-0.0158145			AQP7	3.67942e-09	0.33736	0.640798	6.28607e-06	1.3047e-05	0.403361	0.059296	0.0590271	0.00441121	0.82587
	LSL	ADH1C	-0.185545	0.344477	0.104335	-0.0162223	0.0624336	0.305215	-0.136555	-0.254559	0.231372	0.278185			ADH1C	0.00922328	7.65376e-07	0.145579	0.821455	0.384668	1.36182e-05	0.0563278	0.000317578	0.00110285	7.88433e-05
	LSL	HDAC3	-0.117132	0.160879	0.331152	-0.139873	0.038031	-0.0579706	-0.294655	-0.0482628	0.116313	0.105224			HDAC3	0.102051	0.0242847	2.12748e-06	0.0505462	0.596653	0.419623	2.76227e-05	0.501744	0.104487	0.142163
	LSL	CALB1	-0.133397	0.309801	0.102672	-0.00725004	0.0188925	0.262071	-0.0403749	-0.287173	0.262876	0.276177			CALB1	0.0623294	9.93104e-06	0.152144	0.919667	0.792684	0.000206778	0.57421	4.48436e-05	0.000197337	8.92014e-05
	LSL	AXIN2	0.0644893	0.232928	0.080919	-0.077404	0.02559	0.18011	-0.00614313	-0.167211	0.286793	0.27461			AXIN2	0.36918	0.00101825	0.259544	0.280881	0.72182	0.0115337	0.9319	0.019155	4.59436e-05	9.81595e-05
	LSL	CALM1	-0.0982572	0.237876	0.105726	-0.0230554	-0.00858243	0.202525	-0.0114034	-0.190158	0.196902	0.282973			CALM1	0.170649	0.000787127	0.140259	0.748397	0.904968	0.00441655	0.873959	0.0075943	0.0056727	5.85126e-05
	LSL	CLDN12	0.0650841	0.111428	0.0182904	-0.0471309	-0.0100481	-0.053425	-0.0510498	-0.00502031	-0.0336136	0.136492			CLDN12	0.364771	0.119978	0.799149	0.511839	0.888836	0.457059	0.477339	0.944325	0.63999	0.0564419
	LSL	MTHFS	-0.130783	0.182269	0.0256848	-0.0417311	0.013115	0.165727	-0.140837	-0.0822825	0.262608	0.259042			MTHFS	0.0676831	0.0105609	0.720833	0.561408	0.855235	0.0202647	0.0489604	0.251575	0.000200433	0.000246211
	LSL	PLA2G12B	-0.0881138	0.0490909	-0.202214	0.115968	0.0727396	-0.0389116	-0.117403	0.0442919	0.109833	0.116722			PLA2G12B	0.219412	0.494424	0.00447879	0.105527	0.310972	0.588175	0.101256	0.537615	0.125407	0.103263
	LSL	GSTT1	-0.0961699	0.17042	0.0774202	-0.060678	-0.0391635	0.1419	-0.0734647	-0.0428483	0.0675369	0.217301			GSTT1	0.17996	0.0169347	0.28078	0.398202	0.585759	0.0472627	0.306161	0.550966	0.346939	0.00221779
			Correlation													p-value
			Turicibacter.sp..TJ11	Turicibacter.bilis	Streptococcus.alactolyticus	Clostridium.perfringens	Enterococcus.faecium	Lactobacillus.amylovorus	Ligilactobacillus.ruminis	Lactobacillus.acidophilus	Lactobacillus.ultunensis	Turicibacter.sp..H121				Turicibacter.sp..TJ11	Turicibacter.bilis	Streptococcus.alactolyticus	Clostridium.perfringens	Enterococcus.faecium	Lactobacillus.amylovorus	Ligilactobacillus.ruminis	Lactobacillus.acidophilus	Lactobacillus.ultunensis	Turicibacter.sp..H121
	LB&LSL	ADH1C	0.423276	0.402138	0.377352	0.360211	0.355617	-0.219281	0.113746	-0.223522	-0.217174	0.32187			ADH1C	1.33203e-18	8.73079e-17	8.172e-15	1.51588e-13	3.22062e-13	1.09277e-05	0.0237693	7.28429e-06	1.33281e-05	5.67957e-11
	LB&LSL	SC5D	0.258661	0.259486	0.12726	0.133931	0.0584659	-0.32697	0.32663	-0.323114	-0.323021	0.231699			SC5D	1.85337e-07	1.68872e-07	0.0113569	0.00768965	0.246335	2.705e-11	2.8433e-11	4.74574e-11	4.80979e-11	3.25838e-06
	LB&LSL	GSTT1	0.297804	0.290319	0.26889	0.233093	0.210783	-0.169777	0.149147	-0.174948	-0.167438	0.22428			GSTT1	1.56511e-09	4.13302e-09	5.71705e-08	2.83259e-06	2.40538e-05	0.00070354	0.00296371	0.000477674	0.000835304	6.7695e-06
	LB&LSL	CALB1	-0.117053	-0.141035	0.0532524	0.0966864	0.168777	0.233115	-0.27489	0.231235	0.232001	-0.130085			CALB1	0.0199644	0.00498229	0.291076	0.0548561	0.000757307	2.82615e-06	2.80221e-08	3.41347e-06	3.16136e-06	0.00964789
	LB&LSL	AQP7	0.254261	0.271191	0.151148	0.0894366	0.0626693	-0.145387	0.14038	-0.157126	-0.150491	0.243736			AQP7	3.02746e-07	4.35829e-08	0.00259689	0.0758248	0.213941	0.0037824	0.00518992	0.00173385	0.00271256	9.44069e-07
	LB&LSL	MTHFS	-0.10023	-0.134279	0.0766401	-0.0187091	0.0747735	0.218711	-0.197469	0.211636	0.209439	-0.150727			MTHFS	0.0465094	0.00753106	0.12836	0.710868	0.137952	1.15329e-05	7.77742e-05	2.22543e-05	2.71734e-05	0.00267055
	LB&LSL	PRKCA	0.0398259	0.0285892	0.126672	0.116903	0.0708631	0.0451909	-0.068831	0.0459291	0.0453989	0.0150631			PRKCA	0.42992	0.571045	0.0117443	0.0201252	0.159819	0.370379	0.172167	0.362607	0.368179	0.765366
	LB&LSL	AKR1E2	0.188869	0.16658	0.12132	0.133067	0.141335	-0.115747	0.107694	-0.126176	-0.12272	0.140487			AKR1E2	0.000159465	0.000889078	0.0158454	0.00809567	0.00488979	0.0213984	0.0323697	0.01208	0.0146661	0.00515535
	LB&LSL	AXIN2	-0.0456267	-0.097511	0.0169528	0.0801893	0.0899478	0.134005	-0.13838	0.133278	0.132912	-0.120911			AXIN2	0.365778	0.0528104	0.736957	0.111555	0.0741589	0.00765563	0.00587291	0.00799445	0.00817059	0.0162046
	LB&LSL	HDAC3	0.13225	0.116015	0.0689337	0.0492868	0.0722494	-0.0425076	0.082198	-0.0375888	-0.0380899	0.0727215			HDAC3	0.00849721	0.0210972	0.171527	0.328547	0.151786	0.399494	0.10284	0.456297	0.450311	0.149122
